# Supplementary material for: An integrated strategy for target SSR genotyping with toleration of nucleotide variations in the SSRs and flanking regions
Source: BMC Bioinformatics. 2021 Sep 8;22:429. doi: 10.1186/s12859-021-04351-w (PMC8424866; doi:10.1186/s12859-021-04351-w)
Supplement: Supplementary file 2 — Additional file 2 : Table S8. SSR typing results of 484 evaluated SSR loci in B73 by AMGT-TS; Table S9. SSR typing results of 484 evaluated SSR loci in B73 by NextGENe; Table S10. SSR typing results of 484 evaluated SSR loci in Jing724 by AMGT-TS; Table S11. SSR typing results of 484 evaluated SSR loci in Jing724 by NextGENe; Table S12. SSR typing results of 484 evaluated SSR loci in Jingke968 by AMGT-TS; Table S13. SSR typing results of 484 evaluated SSR loci in Jingke968 by NextGENe. [file 12859_2021_4351_MOESM2_ESM.xls]

## Sheet: Table S8
		AMGT-TS B73 result
#Site	Motif	Repeat_len	Reads_num	Valid_reads	Total_reads	Proportion
s563	TGCTG	10	1	2411	2411	0.000414766
s563	TGCTG	15	8	2411	2411	0.00331812
s563	TGCTG	20	1911	2411	2411	0.792617
s563	TGCTG	25	491	2411	2411	0.20365
s700	ATC	12	1	3652	3652	0.000273823
s700	ATC	15	3617	3652	3652	0.990416
s700	ATC	18	22	3652	3652	0.0060241
s700	ATC	21	1	3652	3652	0.000273823
s700	ATC	24	11	3652	3652	0.00301205
s4121	AGAGA	25	80	2316	2316	0.0345423
s4121	AGAGA	30	2234	2316	2316	0.964594
s4121	AGAGA	40	2	2316	2316	0.000863558
s5061	CCG	12	26	3189	3189	0.00815303
s5061	CCG	15	3142	3189	3189	0.985262
s5061	CCG	18	20	3189	3189	0.00627156
s5061	CCG	24	1	3189	3189	0.000313578
s5201	GCG	12	2	2263	2263	0.000883783
s5201	GCG	15	74	2263	2263	0.0327
s5201	GCG	6	6	2263	2263	0.00265135
s5201	GCG	9	2181	2263	2263	0.963765
s5729	GTCAT	10	6	4292	4292	0.00139795
s5729	GTCAT	15	4256	4292	4292	0.991612
s5729	GTCAT	20	2	4292	4292	0.000465983
s5729	GTCAT	25	28	4292	4292	0.00652376
s6496	GCTGC	15	106	106	106	1
s6567	AGG	12	24	3747	3747	0.00640512
s6567	AGG	15	3720	3747	3747	0.992794
s6567	AGG	18	3	3747	3747	0.000800641
s8961	ATGG	12	1	127	127	0.00787402
s8961	ATGG	16	2	127	127	0.015748
s8961	ATGG	20	124	127	127	0.976378
s14760	GTA	12	1	4361	4361	0.000229305
s14760	GTA	15	3776	4361	4361	0.865856
s14760	GTA	9	584	4361	4361	0.133914
s15146	GATG	12	3970	4012	4012	0.989531
s15146	GATG	16	2	4012	4012	0.000498504
s15146	GATG	20	31	4012	4012	0.00772682
s15146	GATG	8	9	4012	4012	0.00224327
s16216	TTTG	16	319	331	331	0.963746
s16216	TTTG	20	12	331	331	0.0362538
s16341	CCG	12	4	1175	1175	0.00340426
s16341	CCG	15	46	1175	1175	0.0391489
s16341	CCG	18	1103	1175	1175	0.938723
s16341	CCG	21	22	1175	1175	0.0187234
s17883	ATA	12	4026	4100	4100	0.981951
s17883	ATA	15	37	4100	4100	0.00902439
s17883	ATA	18	6	4100	4100	0.00146342
s17883	ATA	21	1	4100	4100	0.000243902
s17883	ATA	9	30	4100	4100	0.00731707
s18879	GATG	12	17	4028	4028	0.00422046
s18879	GATG	16	3987	4028	4028	0.989821
s18879	GATG	20	24	4028	4028	0.00595829
s21739	CAG	12	13	209	209	0.062201
s21739	CAG	15	3	209	209	0.0143541
s21739	CAG	9	193	209	209	0.923445
s23814	GCC	12	2	1946	1946	0.00102775
s23814	GCC	15	27	1946	1946	0.0138746
s23814	GCC	9	1917	1946	1946	0.985098
s26593	CCT	15	83	4084	4084	0.0203232
s26593	CCT	18	134	4084	4084	0.032811
s26593	CCT	21	3857	4084	4084	0.944417
s26593	CCT	24	10	4084	4084	0.00244858
s26682	TGCAC	15	12	2887	2887	0.00415656
s26682	TGCAC	20	2839	2887	2887	0.983374
s26682	TGCAC	25	36	2887	2887	0.0124697
s31084	GAC	12	4	2079	2079	0.001924
s31084	GAC	15	126	2079	2079	0.0606061
s31084	GAC	18	1948	2079	2079	0.936989
s31084	GAC	21	1	2079	2079	0.000481
s32396	ATC	15	8	8	8	1
s32721	CAT	15	3	9	9	0.333333
s32721	CAT	21	1	9	9	0.111111
s32721	CAT	24	4	9	9	0.444444
s32721	CAT	27	1	9	9	0.111111
s37957	GAG	12	3560	3590	3590	0.991643
s37957	GAG	15	25	3590	3590	0.00696379
s37957	GAG	9	5	3590	3590	0.00139276
s45937	CCTG	12	19	2930	2930	0.00648464
s45937	CCTG	16	2889	2930	2930	0.986007
s45937	CCTG	20	22	2930	2930	0.00750853
s46124	ATGGA	15	8	2341	2341	0.00341734
s46124	ATGGA	20	2292	2341	2341	0.979069
s46124	ATGGA	25	41	2341	2341	0.0175139
s48611	GAG	12	44	2873	2873	0.015315
s48611	GAG	15	2826	2873	2873	0.983641
s48611	GAG	18	3	2873	2873	0.00104421
s50915	GAGTA	15	13	3546	3546	0.0036661
s50915	GAGTA	20	3526	3546	3546	0.99436
s50915	GAGTA	25	7	3546	3546	0.00197406
s52968	GCTG	16	2	3097	3097	0.000645786
s52968	GCTG	20	114	3097	3097	0.0368098
s52968	GCTG	24	2969	3097	3097	0.95867
s52968	GCTG	28	12	3097	3097	0.00387472
s60251	AAAT	20	1	1	1	1
s66449	ACC	12	1	2	2	0.5
s66449	ACC	15	1	2	2	0.5
s68507	TAA	15	6	6	6	1
s70228	TCAT	20	12	12	12	1
s84736	TTC	9	1	1	1	1
s87719	AGCGT	15	1	1456	1456	0.000686813
s87719	AGCGT	20	1364	1456	1456	0.936813
s87719	AGCGT	25	91	1456	1456	0.0625
s89189	TCA	12	4070	4108	4108	0.99075
s89189	TCA	15	22	4108	4108	0.0053554
s89189	TCA	18	3	4108	4108	0.000730282
s89189	TCA	9	13	4108	4108	0.00316456
s91997	GAT	15	7	8	8	0.875
s91997	GAT	9	1	8	8	0.125
s92527	TCCA	16	19	2293	2293	0.00828609
s92527	TCCA	20	2274	2293	2293	0.991714
s93347	GAAA	12	27	4192	4192	0.00644084
s93347	GAAA	16	4097	4192	4192	0.977338
s93347	GAAA	20	68	4192	4192	0.0162214
s100056	AGA	12	2564	2577	2577	0.994955
s100056	AGA	15	11	2577	2577	0.00426853
s100056	AGA	9	2	2577	2577	0.000776096
s103593	CCA	12	53	3159	3159	0.0167775
s103593	CCA	15	3104	3159	3159	0.982589
s103593	CCA	18	2	3159	3159	0.000633112
s106113	TGA	21	1	3	3	0.333333
s106113	TGA	24	2	3	3	0.666667
s110266	ATCGT	25	3	3	3	1
s114261	ATC	15	2	2	2	1
s114858	AGC	12	2	3465	3465	0.000577201
s114858	AGC	15	18	3465	3465	0.00519481
s114858	AGC	6	1	3465	3465	0.0002886
s114858	AGC	9	3444	3465	3465	0.993939
s116010	CGG	12	21	2691	2691	0.00780379
s116010	CGG	15	2668	2691	2691	0.991453
s116010	CGG	18	2	2691	2691	0.000743218
s116915	ATAG	12	12	3350	3350	0.00358209
s116915	ATAG	16	3307	3350	3350	0.987164
s116915	ATAG	20	31	3350	3350	0.00925373
s116929	CAG	12	37	5242	5242	0.00705838
s116929	CAG	15	5201	5242	5242	0.992179
s116929	CAG	18	4	5242	5242	0.000763068
s117172	CTCGA	25	1	1	1	1
s117886	ACA	15	1	1	1	1
s118039	GCC	12	34	3336	3336	0.0101918
s118039	GCC	15	2328	3336	3336	0.697842
s118039	GCC	18	1	3336	3336	0.00029976
s118039	GCC	3	25	3336	3336	0.007494
s118039	GCC	6	947	3336	3336	0.283873
s118039	GCC	9	1	3336	3336	0.00029976
s120036	CTGCA	10	7	3709	3709	0.0018873
s120036	CTGCA	15	3677	3709	3709	0.991372
s120036	CTGCA	20	7	3709	3709	0.0018873
s120036	CTGCA	25	18	3709	3709	0.00485306
s120374	CAGCG	10	1	244	244	0.00409836
s120374	CAGCG	15	1	244	244	0.00409836
s120374	CAGCG	20	237	244	244	0.971311
s120374	CAGCG	25	5	244	244	0.0204918
s123677	GGAT	16	51	5463	5463	0.00933553
s123677	GGAT	20	5412	5463	5463	0.990664
s124316	TCG	12	1952	2005	2005	0.973566
s124316	TCG	15	49	2005	2005	0.0244389
s124316	TCG	9	4	2005	2005	0.00199501
s126231	TGAGC	10	1	2717	2717	0.000368053
s126231	TGAGC	15	9	2717	2717	0.00331248
s126231	TGAGC	20	2681	2717	2717	0.98675
s126231	TGAGC	25	26	2717	2717	0.00956938
s127926	GCC	18	1	1	1	1
s128841	TCG	12	22	4313	4313	0.00510086
s128841	TCG	15	4277	4313	4313	0.991653
s128841	TCG	18	14	4313	4313	0.003246
s129690	TCC	12	2	3706	3706	0.000539665
s129690	TCC	15	40	3706	3706	0.0107933
s129690	TCC	6	3	3706	3706	0.000809498
s129690	TCC	9	3661	3706	3706	0.987858
s130610	GAG	15	983	2715	2715	0.362063
s130610	GAG	18	1	2715	2715	0.000368324
s130610	GAG	9	1731	2715	2715	0.637569
s131213	GTG	12	1	2056	2056	0.000486381
s131213	GTG	15	95	2056	2056	0.0462062
s131213	GTG	18	1960	2056	2056	0.953307
s133275	CGCC	12	1700	1728	1728	0.983796
s133275	CGCC	16	3	1728	1728	0.00173611
s133275	CGCC	20	22	1728	1728	0.0127315
s133275	CGCC	8	3	1728	1728	0.00173611
s133383	TCG	12	1	3265	3265	0.000306279
s133383	TCG	15	6	3265	3265	0.00183767
s133383	TCG	9	3258	3265	3265	0.997856
s136111	GGGAG	10	3	1483	1483	0.00202293
s136111	GGGAG	15	1225	1483	1483	0.826028
s136111	GGGAG	20	10	1483	1483	0.00674309
s136111	GGGAG	25	245	1483	1483	0.165206
s136249	GACGA	15	17	5046	5046	0.00336901
s136249	GACGA	20	4980	5046	5046	0.98692
s136249	GACGA	25	49	5046	5046	0.00971066
s138537	GATG	20	1947	2167	2816	0.898477
s138537	GATG	24	1	2167	2816	0.000461467
s138537	GATG	28	1	2167	2816	0.000461467
s138537	GATG	32	1	2167	2816	0.000461467
s138537	GATG	36	4	2167	2816	0.00184587
s138537	GATG	40	84	2167	2816	0.0387633
s138537	GATG	44	128	2167	2816	0.0590678
s138537	GATG	48	1	2167	2816	0.000461467
s141371	CCAT	12	3613	3620	3620	0.998066
s141371	CCAT	20	7	3620	3620	0.0019337
s141865	CGT	12	3548	3582	3582	0.990508
s141865	CGT	15	20	3582	3582	0.00558347
s141865	CGT	9	14	3582	3582	0.00390843
s142394	GCTCC	10	3	1995	1995	0.00150376
s142394	GCTCC	15	4	1995	1995	0.00200501
s142394	GCTCC	20	1938	1995	1995	0.971429
s142394	GCTCC	25	50	1995	1995	0.0250627
s144034	CTC	12	5	3215	3215	0.00155521
s144034	CTC	15	42	3215	3215	0.0130638
s144034	CTC	6	1	3215	3215	0.000311042
s144034	CTC	9	3167	3215	3215	0.98507
s149275	CTC	15	1663	1736	1736	0.957949
s149275	CTC	18	70	1736	1736	0.0403226
s149275	CTC	21	3	1736	1736	0.00172811
s154817	CATAG	20	1	3224	3224	0.000310174
s154817	CATAG	25	139	3224	3224	0.0431141
s154817	CATAG	30	3081	3224	3224	0.955645
s154817	CATAG	35	3	3224	3224	0.000930521
s156675	CCGTC	15	8	2961	2961	0.00270179
s156675	CCGTC	20	2890	2961	2961	0.976022
s156675	CCGTC	25	63	2961	2961	0.0212766
s158252	AGC	12	2	3106	3106	0.000643915
s158252	AGC	15	19	3106	3106	0.00611719
s158252	AGC	9	3085	3106	3106	0.993239
s160952	CGG	0	3	2603	2603	0.00115252
s160952	CGG	12	6	2603	2603	0.00230503
s160952	CGG	15	11	2603	2603	0.00422589
s160952	CGG	3	1	2603	2603	0.000384172
s160952	CGG	6	2	2603	2603	0.000768344
s160952	CGG	9	2580	2603	2603	0.991164
s161654	AAAG	12	2	2335	2335	0.000856531
s161654	AAAG	16	2321	2335	2335	0.994004
s161654	AAAG	20	12	2335	2335	0.00513919
s169111	TAG	15	24	1615	1615	0.0148607
s169111	TAG	9	1591	1615	1615	0.985139
s170350	AAG	12	2858	2926	2926	0.97676
s170350	AAG	15	57	2926	2926	0.0194805
s170350	AAG	9	11	2926	2926	0.0037594
s171822	CCT	12	2	2771	2771	0.000721761
s171822	CCT	15	244	2771	2771	0.0880549
s171822	CCT	18	2507	2771	2771	0.904728
s171822	CCT	21	18	2771	2771	0.00649585
s172002	GGC	12	12	1398	1398	0.00858369
s172002	GGC	15	1384	1398	1398	0.989986
s172002	GGC	18	2	1398	1398	0.00143062
s172843	ATCCA	15	7	2944	2944	0.00237772
s172843	ATCCA	20	2889	2944	2944	0.981318
s172843	ATCCA	25	47	2944	2944	0.0159647
s172843	ATCCA	30	1	2944	2944	0.000339674
s175293	GAC	12	2477	2658	2658	0.931904
s175293	GAC	15	156	2658	2658	0.0586907
s175293	GAC	18	4	2658	2658	0.00150489
s175293	GAC	9	21	2658	2658	0.00790068
s176799	CAGC	12	10	3421	3421	0.00292312
s176799	CAGC	16	3363	3421	3421	0.983046
s176799	CAGC	20	48	3421	3421	0.014031
s176954	GCC	12	210	2219	2219	0.0946372
s176954	GCC	15	2006	2219	2219	0.904011
s176954	GCC	18	2	2219	2219	0.000901307
s176954	GCC	9	1	2219	2219	0.000450653
s178098	TCC	12	18	3015	3015	0.00597015
s178098	TCC	15	2990	3015	3015	0.991708
s178098	TCC	18	7	3015	3015	0.00232173
s178396	CCG	9	1	1	1	1
s179335	GGAC	20	249	1131	1131	0.220159
s179335	GGAC	24	881	1131	1131	0.778957
s179335	GGAC	28	1	1131	1131	0.000884173
s180124	TGCCC	15	1	2335	2335	0.000428266
s180124	TGCCC	20	21	2335	2335	0.00899358
s180124	TGCCC	25	2310	2335	2335	0.989293
s180124	TGCCC	30	2	2335	2335	0.000856531
s180124	TGCCC	35	1	2335	2335	0.000428266
s183915	GGGAG	20	1	201	201	0.00497512
s183915	GGGAG	25	200	201	201	0.995025
s185259	GTC	12	1593	1608	1608	0.990672
s185259	GTC	15	9	1608	1608	0.00559702
s185259	GTC	9	6	1608	1608	0.00373134
s197735	CTT	12	2724	2765	2765	0.985172
s197735	CTT	15	24	2765	2765	0.00867993
s197735	CTT	9	17	2765	2765	0.00614828
s198606	GAG	12	3	5212	5212	0.000575595
s198606	GAG	15	23	5212	5212	0.00441289
s198606	GAG	18	2	5212	5212	0.00038373
s198606	GAG	9	5184	5212	5212	0.994628
s205352	CTT	12	44	4794	4794	0.00917814
s205352	CTT	15	4741	4794	4794	0.988945
s205352	CTT	18	9	4794	4794	0.00187735
s205858	ATC	15	2	2	2	1
s207513	CACG	12	1675	1692	1692	0.989953
s207513	CACG	16	3	1692	1692	0.00177305
s207513	CACG	20	13	1692	1692	0.00768322
s207513	CACG	8	1	1692	1692	0.000591017
s207831	ATTT	12	30	4276	4276	0.0070159
s207831	ATTT	16	4200	4276	4276	0.982226
s207831	ATTT	20	45	4276	4276	0.0105239
s207831	ATTT	28	1	4276	4276	0.000233863
s208523	GGC	12	1864	1914	1914	0.973877
s208523	GGC	15	31	1914	1914	0.0161964
s208523	GGC	18	1	1914	1914	0.000522466
s208523	GGC	9	18	1914	1914	0.00940439
s208746	GTGCA	10	3	3107	3107	0.000965562
s208746	GTGCA	15	3080	3107	3107	0.99131
s208746	GTGCA	25	22	3107	3107	0.00708079
s208746	GTGCA	30	2	3107	3107	0.000643708
s209385	AGA	15	9	3136	3136	0.0028699
s209385	AGA	18	1	3136	3136	0.000318878
s209385	AGA	6	3	3136	3136	0.000956633
s209385	AGA	9	3123	3136	3136	0.995855
s209661	AAAC	12	2	3096	3096	0.000645995
s209661	AAAC	20	339	3096	3096	0.109496
s209661	AAAC	24	2737	3096	3096	0.884044
s209661	AAAC	28	17	3096	3096	0.00549096
s209661	AAAC	32	1	3096	3096	0.000322997
s209981	TTG	12	2	2516	2516	0.000794913
s209981	TTG	15	61	2516	2516	0.0242448
s209981	TTG	18	3	2516	2516	0.00119237
s209981	TTG	21	3	2516	2516	0.00119237
s209981	TTG	24	111	2516	2516	0.0441176
s209981	TTG	27	2310	2516	2516	0.918124
s209981	TTG	30	26	2516	2516	0.0103339
s213740	AAG	15	23	54	54	0.425926
s213740	AAG	18	1	54	54	0.0185185
s213740	AAG	21	27	54	54	0.5
s213740	AAG	24	3	54	54	0.0555556
s216165	ACA	12	16	1339	1339	0.0119492
s216165	ACA	15	1322	1339	1339	0.987304
s216165	ACA	18	1	1339	1339	0.000746826
s223396	AGG	12	6	5497	5497	0.0010915
s223396	AGG	15	175	5497	5497	0.0318355
s223396	AGG	18	5305	5497	5497	0.965072
s223396	AGG	21	11	5497	5497	0.00200109
s225166	ATA	15	1	1	1	1
s225173	ATC	15	4	7	7	0.571429
s225173	ATC	18	3	7	7	0.428571
s226348	ATG	15	1	1	1	1
s230423	CAA	12	3437	3472	3472	0.989919
s230423	CAA	15	16	3472	3472	0.0046083
s230423	CAA	18	15	3472	3472	0.00432028
s230423	CAA	9	4	3472	3472	0.00115207
s234828	CAT	15	2	2	2	1
s242344	CGC	12	1055	1121	1121	0.941124
s242344	CGC	15	63	1121	1121	0.0561998
s242344	CGC	18	1	1121	1121	0.000892061
s242344	CGC	9	2	1121	1121	0.00178412
s243978	CGT	12	3457	3491	3491	0.990261
s243978	CGT	15	12	3491	3491	0.00343741
s243978	CGT	9	22	3491	3491	0.00630192
s249272	GAA	12	1	2705	2705	0.000369686
s249272	GAA	15	56	2705	2705	0.0207024
s249272	GAA	18	2	2705	2705	0.000739372
s249272	GAA	21	1	2705	2705	0.000369686
s249272	GAA	24	15	2705	2705	0.00554529
s249272	GAA	27	142	2705	2705	0.0524954
s249272	GAA	30	2419	2705	2705	0.89427
s249272	GAA	33	69	2705	2705	0.0255083
s255760	GAT	15	1	1	1	1
s255773	GAT	12	2	2029	2029	0.000985707
s255773	GAT	15	2024	2029	2029	0.997536
s255773	GAT	18	3	2029	2029	0.00147856
s256663	GCA	12	2563	2600	2600	0.985769
s256663	GCA	15	12	2600	2600	0.00461538
s256663	GCA	9	25	2600	2600	0.00961539
s256673	GCA	12	26	1953	1953	0.0133129
s256673	GCA	15	1919	1953	1953	0.982591
s256673	GCA	18	8	1953	1953	0.00409626
s256687	GCA	15	7	7	7	1
s256688	GCA	15	150	2937	2937	0.0510725
s256688	GCA	18	2	2937	2937	0.000680967
s256688	GCA	21	94	2937	2937	0.0320054
s256688	GCA	24	2678	2937	2937	0.911815
s256688	GCA	27	13	2937	2937	0.00442629
s257671	GCC	12	25	2973	2973	0.00840901
s257671	GCC	15	2947	2973	2973	0.991255
s257671	GCC	18	1	2973	2973	0.000336361
s258878	GCT	12	32	1855	1855	0.0172507
s258878	GCT	15	18	1855	1855	0.0097035
s258878	GCT	6	3	1855	1855	0.00161725
s258878	GCT	9	1802	1855	1855	0.971429
s261077	GGA	12	4	2079	2079	0.001924
s261077	GGA	15	105	2079	2079	0.0505051
s261077	GGA	18	1967	2079	2079	0.946128
s261077	GGA	21	3	2079	2079	0.001443
s264343	GTC	12	22	1675	1675	0.0131343
s264343	GTC	15	1651	1675	1675	0.985672
s264343	GTC	18	1	1675	1675	0.000597015
s264343	GTC	21	1	1675	1675	0.000597015
s264347	GTC	12	6	2648	2648	0.00226586
s264347	GTC	15	2639	2648	2648	0.996601
s264347	GTC	18	3	2648	2648	0.00113293
s265106	GTG	15	3	3	3	1
s265373	GTG	12	37	3451	3451	0.0107215
s265373	GTG	15	3412	3451	3451	0.988699
s265373	GTG	18	2	3451	3451	0.000579542
s282049	TGG	12	1833	1881	1881	0.974482
s282049	TGG	15	40	1881	1881	0.0212653
s282049	TGG	21	1	1881	1881	0.000531632
s282049	TGG	9	7	1881	1881	0.00372142
s282090	TGG	15	45	46	46	0.978261
s282090	TGG	21	1	46	46	0.0217391
s282988	TGT	12	3758	3784	3784	0.993129
s282988	TGT	15	18	3784	3784	0.00475687
s282988	TGT	18	1	3784	3784	0.000264271
s282988	TGT	9	7	3784	3784	0.00184989
s282991	TGT	12	43	44	44	0.977273
s282991	TGT	9	1	44	44	0.0227273
s284563	TTA	15	53	2792	2792	0.0189828
s284563	TTA	18	90	2792	2792	0.032235
s284563	TTA	21	2605	2792	2792	0.933023
s284563	TTA	24	44	2792	2792	0.0157593
s290375	ATAA	20	1	1	1	1
s291054	ATTT	16	29	3334	3334	0.00869826
s291054	ATTT	20	3305	3334	3334	0.991302
s292450	GCCA	12	1018	1026	1026	0.992203
s292450	GCCA	16	1	1026	1026	0.000974659
s292450	GCCA	20	7	1026	1026	0.00682261
s292970	GTTT	12	4	4	4	1
s293291	TATG	16	1	3326	3326	0.000300661
s293291	TATG	20	81	3326	3326	0.0243536
s293291	TATG	24	3228	3326	3326	0.970535
s293291	TATG	28	16	3326	3326	0.00481058
s293944	TGCG	16	1782	1805	1805	0.987258
s293944	TGCG	20	23	1805	1805	0.0127424
s295894	GAGAC	20	11	2918	2918	0.0037697
s295894	GAGAC	25	2907	2918	2918	0.99623
s296336	TGCGA	10	7	4643	4643	0.00150765
s296336	TGCGA	15	4602	4643	4643	0.99117
s296336	TGCGA	20	9	4643	4643	0.0019384
s296336	TGCGA	25	25	4643	4643	0.00538445
s296493	TTTCT	15	1	3	3	0.333333
s296493	TTTCT	25	2	3	3	0.666667
s307826	AGA	15	16	4146	4146	0.00385914
s307826	AGA	18	1	4146	4146	0.000241196
s307826	AGA	6	4	4146	4146	0.000964785
s307826	AGA	9	4125	4146	4146	0.994935
s312570	AGC	12	3	1503	1503	0.00199601
s312570	AGC	15	9	1503	1503	0.00598802
s312570	AGC	6	1	1503	1503	0.000665336
s312570	AGC	9	1490	1503	1503	0.991351
s313842	AGC	12	1	3734	3734	0.000267809
s313842	AGC	15	116	3734	3734	0.0310659
s313842	AGC	18	6	3734	3734	0.00160686
s313842	AGC	21	143	3734	3734	0.0382967
s313842	AGC	24	3465	3734	3734	0.927959
s313842	AGC	27	3	3734	3734	0.000803428
s313852	AGC	15	1599	1694	1694	0.94392
s313852	AGC	18	89	1694	1694	0.0525384
s313852	AGC	21	6	1694	1694	0.00354191
s317178	AGG	12	1	3771	3771	0.000265182
s317178	AGG	15	134	3771	3771	0.0355343
s317178	AGG	18	3627	3771	3771	0.961814
s317178	AGG	21	9	3771	3771	0.00238663
s317181	AGG	15	48	2846	2846	0.0168658
s317181	AGG	18	103	2846	2846	0.0361911
s317181	AGG	21	2689	2846	2846	0.944835
s317181	AGG	24	6	2846	2846	0.00210822
s317563	AGT	12	5	3966	3966	0.00126072
s317563	AGT	15	11	3966	3966	0.00277357
s317563	AGT	6	4	3966	3966	0.00100857
s317563	AGT	9	3946	3966	3966	0.994957
s317720	AGT	12	504	508	508	0.992126
s317720	AGT	15	4	508	508	0.00787402
s332965	CAG	12	5	137	137	0.0364963
s332965	CAG	15	115	137	137	0.839416
s332965	CAG	18	6	137	137	0.0437956
s332965	CAG	6	2	137	137	0.0145985
s332965	CAG	9	9	137	137	0.0656934
s345640	CGA	12	1	2497	2497	0.000400481
s345640	CGA	15	30	2497	2497	0.0120144
s345640	CGA	18	48	2497	2497	0.0192231
s345640	CGA	21	2415	2497	2497	0.967161
s345640	CGA	24	3	2497	2497	0.00120144
s347118	CGC	12	2988	3083	3083	0.969186
s347118	CGC	15	88	3083	3083	0.0285436
s347118	CGC	9	7	3083	3083	0.00227052
s347169	CGC	12	630	705	705	0.893617
s347169	CGC	15	64	705	705	0.0907801
s347169	CGC	6	1	705	705	0.00141844
s347169	CGC	9	10	705	705	0.0141844
s347218	CGC	12	39	1974	1974	0.0197568
s347218	CGC	15	1927	1974	1974	0.97619
s347218	CGC	18	6	1974	1974	0.00303951
s347218	CGC	21	1	1974	1974	0.000506586
s347218	CGC	9	1	1974	1974	0.000506586
s349159	CGG	12	5	1978	1978	0.00252781
s349159	CGG	15	121	1978	1978	0.0611729
s349159	CGG	18	1846	1978	1978	0.933266
s349159	CGG	21	6	1978	1978	0.00303337
s354492	CTG	12	4182	4249	4249	0.984232
s354492	CTG	15	38	4249	4249	0.00894328
s354492	CTG	18	2	4249	4249	0.000470699
s354492	CTG	9	27	4249	4249	0.00635444
s356228	CTT	12	1	1794	1794	0.000557414
s356228	CTT	15	7	1794	1794	0.00390189
s356228	CTT	6	2	1794	1794	0.00111483
s356228	CTT	9	1784	1794	1794	0.994426
s358697	GAA	15	1	1	1	1
s362342	GAA	12	17	1747	1747	0.00973097
s362342	GAA	15	1726	1747	1747	0.987979
s362342	GAA	18	4	1747	1747	0.00228964
s363421	GAC	12	6	2893	2893	0.00207397
s363421	GAC	15	8	2893	2893	0.0027653
s363421	GAC	6	2	2893	2893	0.000691324
s363421	GAC	9	2877	2893	2893	0.994469
s363819	GAG	12	6	999	1001	0.00600601
s363819	GAG	15	148	999	1001	0.148148
s363819	GAG	24	5	999	1001	0.005005
s363819	GAG	27	47	999	1001	0.047047
s363819	GAG	30	782	999	1001	0.782783
s363819	GAG	33	11	999	1001	0.011011
s366656	GAG	12	2285	2306	2306	0.990893
s366656	GAG	15	16	2306	2306	0.00693842
s366656	GAG	9	5	2306	2306	0.00216826
s369906	GCA	12	2	2380	2380	0.000840336
s369906	GCA	15	58	2380	2380	0.0243697
s369906	GCA	9	2320	2380	2380	0.97479
s370117	GCA	15	97	3444	3444	0.0281649
s370117	GCA	18	134	3444	3444	0.0389082
s370117	GCA	21	3204	3444	3444	0.930314
s370117	GCA	24	9	3444	3444	0.00261324
s373149	GCG	12	27	2954	2954	0.00914015
s373149	GCG	15	2920	2954	2954	0.98849
s373149	GCG	18	6	2954	2954	0.00203114
s373149	GCG	21	1	2954	2954	0.000338524
s373164	GCG	12	1	1118	1118	0.000894454
s373164	GCG	15	52	1118	1118	0.0465116
s373164	GCG	18	53	1118	1118	0.0474061
s373164	GCG	21	1006	1118	1118	0.899821
s373164	GCG	24	6	1118	1118	0.00536673
s378951	GGC	12	2024	2047	2047	0.988764
s378951	GGC	15	14	2047	2047	0.00683928
s378951	GGC	18	1	2047	2047	0.00048852
s378951	GGC	21	5	2047	2047	0.0024426
s378951	GGC	9	3	2047	2047	0.00146556
s379016	GGC	12	41	2489	2489	0.0164725
s379016	GGC	15	2444	2489	2489	0.98192
s379016	GGC	18	2	2489	2489	0.000803536
s379016	GGC	9	2	2489	2489	0.000803536
s380881	GTA	12	47	3433	3433	0.0136907
s380881	GTA	15	3378	3433	3433	0.983979
s380881	GTA	18	7	3433	3433	0.00203903
s380881	GTA	9	1	3433	3433	0.00029129
s384905	GTT	12	274	278	278	0.985612
s384905	GTT	15	1	278	278	0.00359712
s384905	GTT	9	3	278	278	0.0107914
s387244	TAA	15	75	4093	4093	0.018324
s387244	TAA	18	13	4093	4093	0.00317615
s387244	TAA	21	159	4093	4093	0.0388468
s387244	TAA	24	3742	4093	4093	0.914244
s387244	TAA	27	103	4093	4093	0.0251649
s387244	TAA	30	1	4093	4093	0.00024432
s390474	TCA	12	3	2793	2814	0.00107411
s390474	TCA	15	1077	2793	2814	0.385607
s390474	TCA	18	27	2793	2814	0.00966702
s390474	TCA	21	1	2793	2814	0.000358038
s390474	TCA	24	5	2793	2814	0.00179019
s390474	TCA	30	4	2793	2814	0.00143215
s390474	TCA	33	103	2793	2814	0.0368779
s390474	TCA	36	1551	2793	2814	0.555317
s390474	TCA	39	21	2793	2814	0.0075188
s390474	TCA	42	1	2793	2814	0.000358038
s390475	TCA	30	1	1	1	1
s403319	TCT	12	56	4229	4229	0.0132419
s403319	TCT	15	4167	4229	4229	0.985339
s403319	TCT	18	6	4229	4229	0.00141877
s414594	TTA	12	1	530	530	0.00188679
s414594	TTA	15	13	530	530	0.0245283
s414594	TTA	18	512	530	530	0.966038
s414594	TTA	21	4	530	530	0.00754717
s421403	TTG	12	29	2773	2773	0.010458
s421403	TTG	15	2736	2773	2773	0.986657
s421403	TTG	18	8	2773	2773	0.00288496
s421431	TTG	15	87	2881	2881	0.0301978
s421431	TTG	18	68	2881	2881	0.0236029
s421431	TTG	21	2718	2881	2881	0.943422
s421431	TTG	24	8	2881	2881	0.00277681
s422610	ACAA	12	3	15	15	0.2
s422610	ACAA	20	11	15	15	0.733333
s422610	ACAA	4	1	15	15	0.0666667
s423645	AGCT	16	42	3512	3512	0.011959
s423645	AGCT	20	3468	3512	3512	0.987472
s423645	AGCT	24	2	3512	3512	0.000569476
s425466	CATG	12	2	5581	5581	0.000358359
s425466	CATG	16	67	5581	5581	0.012005
s425466	CATG	20	5508	5581	5581	0.98692
s425466	CATG	24	3	5581	5581	0.000537538
s425466	CATG	28	1	5581	5581	0.000179179
s426147	CGGA	12	24	3523	3523	0.00681238
s426147	CGGA	16	3483	3523	3523	0.988646
s426147	CGGA	20	16	3523	3523	0.00454158
s426716	GAAA	12	1524	1544	1544	0.987047
s426716	GAAA	20	19	1544	1544	0.0123057
s426716	GAAA	8	1	1544	1544	0.000647668
s426841	GAAT	16	34	4146	4146	0.00820067
s426841	GAAT	20	4111	4146	4146	0.991558
s426841	GAAT	24	1	4146	4146	0.000241196
s426991	GATA	16	2	4134	4134	0.000483793
s426991	GATA	20	90	4134	4134	0.0217707
s426991	GATA	24	4030	4134	4134	0.974843
s426991	GATA	28	12	4134	4134	0.00290276
s427018	GATG	12	1	1	1	1
s427582	GCGG	12	1387	1461	1461	0.94935
s427582	GCGG	16	3	1461	1461	0.00205339
s427582	GCGG	20	71	1461	1461	0.0485969
s427626	GCTA	12	5	5	5	1
s428893	TATC	16	27	3257	3257	0.00828984
s428893	TATC	20	3230	3257	3257	0.99171
s429779	TGAA	20	15	19	19	0.789474
s429779	TGAA	28	4	19	19	0.210526
s431370	TTTA	12	15	3961	3961	0.00378692
s431370	TTTA	16	3780	3961	3961	0.954304
s431370	TTTA	20	165	3961	3961	0.0416561
s431370	TTTA	24	1	3961	3961	0.000252461
s431551	TTTC	16	9	1980	1980	0.00454546
s431551	TTTC	20	1970	1980	1980	0.994949
s431551	TTTC	24	1	1980	1980	0.000505051
s431846	AAAGA	25	3	3	3	1
s431948	AACAA	10	3	3701	3701	0.000810592
s431948	AACAA	15	3607	3701	3701	0.974601
s431948	AACAA	20	25	3701	3701	0.00675493
s431948	AACAA	25	65	3701	3701	0.0175628
s431948	AACAA	30	1	3701	3701	0.000270197
s432283	ATATG	10	4	3565	3565	0.00112202
s432283	ATATG	15	3515	3565	3565	0.985975
s432283	ATATG	20	5	3565	3565	0.00140252
s432283	ATATG	25	41	3565	3565	0.0115007
s432552	CCATG	15	6	2765	2765	0.00216998
s432552	CCATG	20	2714	2765	2765	0.981555
s432552	CCATG	25	45	2765	2765	0.0162749
s432716	CGAGC	25	1	1	1	1
s432932	CTTCC	20	310	376	376	0.824468
s432932	CTTCC	25	66	376	376	0.175532
s433896	TGTTG	15	1998	2021	2021	0.988619
s433896	TGTTG	20	1	2021	2021	0.000494805
s433896	TGTTG	25	22	2021	2021	0.0108857
s434239	AAC	12	2	1053	1057	0.00189934
s434239	AAC	15	1013	1053	1057	0.962013
s434239	AAC	18	5	1053	1057	0.00474834
s434239	AAC	27	2	1053	1057	0.00189934
s434239	AAC	30	2	1053	1057	0.00189934
s434239	AAC	33	27	1053	1057	0.025641
s434239	AAC	36	2	1053	1057	0.00189934
s435258	AAG	15	57	57	57	1
s441834	ACA	12	1	1551	1551	0.000644745
s441834	ACA	15	224	1551	1551	0.144423
s441834	ACA	18	2	1551	1551	0.00128949
s441834	ACA	21	1	1551	1551	0.000644745
s441834	ACA	27	6	1551	1551	0.00386847
s441834	ACA	30	86	1551	1551	0.0554481
s441834	ACA	33	1215	1551	1551	0.783366
s441834	ACA	36	16	1551	1551	0.0103159
s449820	AGA	12	60	3723	3723	0.016116
s449820	AGA	15	3657	3723	3723	0.982272
s449820	AGA	18	5	3723	3723	0.001343
s449820	AGA	9	1	3723	3723	0.000268601
s449883	AGC	12	3	3300	3300	0.000909091
s449883	AGC	15	90	3300	3300	0.0272727
s449883	AGC	6	3	3300	3300	0.000909091
s449883	AGC	9	3204	3300	3300	0.970909
s451278	AGC	12	3723	3784	3784	0.983879
s451278	AGC	15	38	3784	3784	0.0100423
s451278	AGC	18	1	3784	3784	0.000264271
s451278	AGC	6	1	3784	3784	0.000264271
s451278	AGC	9	21	3784	3784	0.00554968
s455201	ATA	12	23	3176	3176	0.00724181
s455201	ATA	15	30	3176	3176	0.00944584
s455201	ATA	9	3123	3176	3176	0.983312
s457101	ATA	15	3	3	3	1
s457102	ATA	15	131	3217	3217	0.0407212
s457102	ATA	18	110	3217	3217	0.0341933
s457102	ATA	21	2908	3217	3217	0.903948
s457102	ATA	24	68	3217	3217	0.0211377
s457105	ATA	21	14	14	14	1
s458903	ATC	12	19	1791	1791	0.0106086
s458903	ATC	15	1765	1791	1791	0.985483
s458903	ATC	18	7	1791	1791	0.00390843
s458918	ATC	12	3	3018	3018	0.000994036
s458918	ATC	15	75	3018	3018	0.0248509
s458918	ATC	18	2936	3018	3018	0.97283
s458918	ATC	21	3	3018	3018	0.000994036
s458918	ATC	24	1	3018	3018	0.000331345
s459130	ATG	12	1	3969	3969	0.000251953
s459130	ATG	15	97	3969	3969	0.0244394
s459130	ATG	18	1	3969	3969	0.000251953
s459130	ATG	9	3870	3969	3969	0.975057
s462535	ATT	12	2	2304	2304	0.000868056
s462535	ATT	15	63	2304	2304	0.0273438
s462535	ATT	9	2239	2304	2304	0.971788
s465267	CAA	12	1	2867	2867	0.000348797
s465267	CAA	15	82	2867	2867	0.0286013
s465267	CAA	18	2779	2867	2867	0.969306
s465267	CAA	21	5	2867	2867	0.00174398
s470006	CAG	12	2	3686	3686	0.000542594
s470006	CAG	15	138	3686	3686	0.037439
s470006	CAG	18	3536	3686	3686	0.959305
s470006	CAG	21	10	3686	3686	0.00271297
s471963	CAT	12	14	1319	1319	0.0106141
s471963	CAT	15	1304	1319	1319	0.988628
s471963	CAT	18	1	1319	1319	0.00075815
s472003	CCA	12	7	1272	1272	0.00550315
s472003	CCA	15	493	1272	1272	0.387579
s472003	CCA	18	5	1272	1272	0.00393082
s472003	CCA	21	1	1272	1272	0.000786164
s472003	CCA	24	8	1272	1272	0.00628931
s472003	CCA	27	76	1272	1272	0.0597484
s472003	CCA	30	676	1272	1272	0.531447
s472003	CCA	33	6	1272	1272	0.00471698
s479557	CCT	15	1	1	1	1
s482837	CGC	12	1	1854	1854	0.000539374
s482837	CGC	15	15	1854	1854	0.00809062
s482837	CGC	18	2	1854	1854	0.00107875
s482837	CGC	6	4	1854	1854	0.0021575
s482837	CGC	9	1832	1854	1854	0.988134
s485230	CGG	15	73	1123	1123	0.0650045
s485230	CGG	18	1049	1123	1123	0.934105
s485230	CGG	21	1	1123	1123	0.000890472
s485933	CGT	12	2	1650	1650	0.00121212
s485933	CGT	15	75	1650	1650	0.0454545
s485933	CGT	18	1573	1650	1650	0.953333
s488751	CTC	12	886	949	949	0.933614
s488751	CTC	15	52	949	949	0.0547945
s488751	CTC	9	11	949	949	0.0115911
s490622	CTG	12	44	4105	4105	0.0107186
s490622	CTG	15	4055	4105	4105	0.98782
s490622	CTG	18	6	4105	4105	0.00146163
s490658	CTT	15	1	1	1	1
s494111	CTT	12	3887	3924	3924	0.990571
s494111	CTT	15	25	3924	3924	0.00637105
s494111	CTT	9	12	3924	3924	0.0030581
s498481	GAA	15	644	3378	3378	0.190645
s498481	GAA	18	1	3378	3378	0.000296033
s498481	GAA	21	8	3378	3378	0.00236827
s498481	GAA	24	165	3378	3378	0.0488455
s498481	GAA	27	2547	3378	3378	0.753996
s498481	GAA	30	13	3378	3378	0.00384843
s499955	GAG	12	5	2747	2747	0.00182017
s499955	GAG	15	159	2747	2747	0.0578813
s499955	GAG	9	2583	2747	2747	0.940299
s502720	GAG	12	24	4337	4337	0.00553378
s502720	GAG	15	4312	4337	4337	0.994236
s502720	GAG	18	1	4337	4337	0.000230574
s502723	GAG	12	46	2441	2441	0.0188447
s502723	GAG	15	2393	2441	2441	0.980336
s502723	GAG	18	2	2441	2441	0.000819336
s502726	GAG	12	13	802	802	0.0162095
s502726	GAG	15	788	802	802	0.982544
s502726	GAG	18	1	802	802	0.00124688
s504725	GAT	15	62	63	63	0.984127
s504725	GAT	21	1	63	63	0.015873
s506734	GCC	15	115	1089	1089	0.105601
s506734	GCC	6	1	1089	1089	0.000918274
s506734	GCC	9	973	1089	1089	0.89348
s507636	GCC	12	11	1560	1560	0.00705128
s507636	GCC	15	1547	1560	1560	0.991667
s507636	GCC	18	2	1560	1560	0.00128205
s507640	GCC	12	35	2744	2744	0.0127551
s507640	GCC	15	2703	2744	2744	0.985058
s507640	GCC	18	6	2744	2744	0.00218659
s508769	GCG	12	3562	3602	3602	0.988895
s508769	GCG	15	31	3602	3602	0.00860633
s508769	GCG	18	1	3602	3602	0.000277624
s508769	GCG	9	8	3602	3602	0.00222099
s512722	GGA	12	3	1338	1338	0.00224215
s512722	GGA	15	1	1338	1338	0.000747384
s512722	GGA	9	1334	1338	1338	0.99701
s513474	GGC	12	1	3968	3968	0.000252016
s513474	GGC	15	26	3968	3968	0.00655242
s513474	GGC	18	1	3968	3968	0.000252016
s513474	GGC	6	2	3968	3968	0.000504032
s513474	GGC	9	3938	3968	3968	0.99244
s514357	GGC	12	10	738	738	0.0135501
s514357	GGC	15	726	738	738	0.98374
s514357	GGC	18	1	738	738	0.00135501
s514357	GGC	9	1	738	738	0.00135501
s514368	GGC	12	1	2771	2771	0.000360881
s514368	GGC	15	153	2771	2771	0.0552147
s514368	GGC	18	2613	2771	2771	0.942981
s514368	GGC	21	4	2771	2771	0.00144352
s515657	GGT	12	2582	2623	2623	0.984369
s515657	GGT	15	17	2623	2623	0.00648113
s515657	GGT	18	1	2623	2623	0.000381243
s515657	GGT	6	1	2623	2623	0.000381243
s515657	GGT	9	22	2623	2623	0.00838734
s522352	TAA	12	2	2624	2624	0.000762195
s522352	TAA	15	93	2624	2624	0.0354421
s522352	TAA	18	2509	2624	2624	0.956174
s522352	TAA	21	20	2624	2624	0.00762195
s537867	TCT	12	2	3	3	0.666667
s537867	TCT	24	1	3	3	0.333333
s541325	TGA	15	1383	2999	2999	0.461154
s541325	TGA	18	3	2999	2999	0.00100033
s541325	TGA	24	8	2999	2999	0.00266756
s541325	TGA	27	74	2999	2999	0.0246749
s541325	TGA	30	1531	2999	2999	0.510504
s541341	TGA	15	1	5	5	0.2
s541341	TGA	18	1	5	5	0.2
s541341	TGA	27	2	5	5	0.4
s541341	TGA	30	1	5	5	0.2
s546697	TGT	12	5	6	6	0.833333
s546697	TGT	15	1	6	6	0.166667
s552924	TTC	12	3172	3242	3242	0.978408
s552924	TTC	15	52	3242	3242	0.0160395
s552924	TTC	18	2	3242	3242	0.000616903
s552924	TTC	9	16	3242	3242	0.00493522
s552982	TTC	12	2863	2919	2919	0.980815
s552982	TTC	15	51	2919	2919	0.0174717
s552982	TTC	9	5	2919	2919	0.00171291
s553327	TTC	15	18	781	781	0.0230474
s553327	TTC	18	17	781	781	0.021767
s553327	TTC	21	746	781	781	0.955186
s556167	AAAT	20	1	1	1	1
s557938	ATAG	16	2	18	18	0.111111
s557938	ATAG	20	16	18	18	0.888889
s557981	ATCA	16	14	4211	4211	0.00332463
s557981	ATCA	20	4196	4211	4211	0.996438
s557981	ATCA	24	1	4211	4211	0.000237473
s558408	ATGG	12	2821	2860	2860	0.986364
s558408	ATGG	16	1	2860	2860	0.00034965
s558408	ATGG	20	35	2860	2860	0.0122378
s558408	ATGG	8	3	2860	2860	0.00104895
s558721	ATTC	12	3438	3504	3504	0.981164
s558721	ATTC	16	2	3504	3504	0.000570776
s558721	ATTC	20	62	3504	3504	0.0176941
s558721	ATTC	8	2	3504	3504	0.000570776
s559096	CACG	12	1761	1799	1799	0.978877
s559096	CACG	16	4	1799	1799	0.00222346
s559096	CACG	20	32	1799	1799	0.0177877
s559096	CACG	8	2	1799	1799	0.00111173
s559159	CAGG	16	9	4615	4615	0.00195016
s559159	CAGG	20	4605	4615	4615	0.997833
s559159	CAGG	24	1	4615	4615	0.000216685
s560098	CTAG	12	2299	2311	2311	0.994807
s560098	CTAG	16	6	2311	2311	0.00259628
s560098	CTAG	20	6	2311	2311	0.00259628
s560880	GCAC	12	2	2969	2969	0.000673627
s560880	GCAC	16	33	2969	2969	0.0111149
s560880	GCAC	20	2934	2969	2969	0.988212
s561072	GCAT	12	3007	3208	3208	0.937344
s561072	GCAT	20	201	3208	3208	0.0626559
s561449	GCTC	16	2	5027	5027	0.000397852
s561449	GCTC	20	172	5027	5027	0.0342152
s561449	GCTC	24	4833	5027	5027	0.961408
s561449	GCTC	28	20	5027	5027	0.00397852
s562068	GTTT	20	1	1	1	1
s562354	TAAT	12	4	1220	1220	0.00327869
s562354	TAAT	16	1197	1220	1220	0.981148
s562354	TAAT	20	19	1220	1220	0.0155738
s562415	TAGA	16	49	55	55	0.890909
s562415	TAGA	20	6	55	55	0.109091
s563031	TCGA	12	9	4110	4110	0.00218978
s563031	TCGA	16	4079	4110	4110	0.992457
s563031	TCGA	20	22	4110	4110	0.0053528
s563307	TCTA	12	3899	3951	3951	0.986839
s563307	TCTA	16	8	3951	3951	0.0020248
s563307	TCTA	20	38	3951	3951	0.00961782
s563307	TCTA	8	6	3951	3951	0.0015186
s563476	TGCC	12	2487	2508	2508	0.991627
s563476	TGCC	16	4	2508	2508	0.0015949
s563476	TGCC	20	11	2508	2508	0.00438597
s563476	TGCC	8	6	2508	2508	0.00239234
s564995	TTTC	20	1	1	1	1
s565129	AAAAC	15	2	1711	1711	0.00116891
s565129	AAAAC	20	1628	1711	1711	0.95149
s565129	AAAAC	25	81	1711	1711	0.0473407
s565421	AAATG	20	1	4198	4198	0.000238209
s565421	AAATG	25	141	4198	4198	0.0335874
s565421	AAATG	30	4056	4198	4198	0.966174
s565633	ACGGA	15	1	3248	3248	0.000307882
s565633	ACGGA	20	257	3248	3248	0.0791256
s565633	ACGGA	25	2990	3248	3248	0.920567
s565674	AGAAG	25	127	1771	1771	0.0717109
s565674	AGAAG	30	24	1771	1771	0.0135517
s565674	AGAAG	35	1620	1771	1771	0.914737
s565846	ATGCC	15	177	463	463	0.382289
s565846	ATGCC	20	1	463	463	0.00215983
s565846	ATGCC	25	285	463	463	0.615551
s565960	CACAG	15	183	1421	1421	0.128783
s565960	CACAG	20	8	1421	1421	0.00562984
s565960	CACAG	25	1230	1421	1421	0.865588
s566300	CTACT	15	13	2058	2058	0.00631681
s566300	CTACT	20	2024	2058	2058	0.983479
s566300	CTACT	25	21	2058	2058	0.0102041
s566749	GCTTT	15	10	3929	3929	0.00254518
s566749	GCTTT	20	3847	3929	3929	0.97913
s566749	GCTTT	25	70	3929	3929	0.0178162
s566749	GCTTT	30	2	3929	3929	0.000509035
s567271	TGATT	15	2	2638	2638	0.00075815
s567271	TGATT	20	2571	2638	2638	0.974602
s567271	TGATT	25	65	2638	2638	0.0246399
s567690	TTTTC	20	8	1103	1103	0.00725295
s567690	TTTTC	25	1095	1103	1103	0.992747
s567706	TTTTG	20	1	2304	2304	0.000434028
s567706	TTTTG	25	2303	2304	2304	0.999566
s573734	AAT	15	1	1	1	1
s574994	ACA	12	2	3743	3743	0.000534331
s574994	ACA	15	189	3743	3743	0.0504943
s574994	ACA	18	3543	3743	3743	0.946567
s574994	ACA	21	9	3743	3743	0.00240449
s592545	CAA	12	5	3488	3488	0.00143349
s592545	CAA	15	151	3488	3488	0.0432913
s592545	CAA	18	3324	3488	3488	0.952982
s592545	CAA	21	8	3488	3488	0.00229358
s600659	CCT	12	10	449	449	0.0222717
s600659	CCT	15	150	449	449	0.334076
s600659	CCT	18	1	449	449	0.00222717
s600659	CCT	24	3	449	449	0.00668151
s600659	CCT	27	19	449	449	0.0423163
s600659	CCT	30	263	449	449	0.585746
s600659	CCT	33	3	449	449	0.00668151
s605279	CGA	15	46	2725	2725	0.0168807
s605279	CGA	18	4	2725	2725	0.00146789
s605279	CGA	21	70	2725	2725	0.0256881
s605279	CGA	24	2594	2725	2725	0.951927
s605279	CGA	27	11	2725	2725	0.0040367
s607802	CGG	12	1	1162	1162	0.000860585
s607802	CGG	15	53	1162	1162	0.045611
s607802	CGG	18	56	1162	1162	0.0481928
s607802	CGG	21	1051	1162	1162	0.904475
s607802	CGG	27	1	1162	1162	0.000860585
s608732	CTA	12	1	1	1	1
s610677	CTC	12	3427	3512	3512	0.975797
s610677	CTC	15	68	3512	3512	0.0193622
s610677	CTC	18	1	3512	3512	0.000284738
s610677	CTC	9	16	3512	3512	0.00455581
s621564	GAG	12	1	2503	2503	0.000399521
s621564	GAG	15	91	2503	2503	0.0363564
s621564	GAG	18	2403	2503	2503	0.960048
s621564	GAG	21	8	2503	2503	0.00319616
s622222	GAT	15	3	3	3	1
s624168	GCA	12	6	3112	3112	0.00192802
s624168	GCA	15	170	3112	3112	0.0546272
s624168	GCA	18	2912	3112	3112	0.935733
s624168	GCA	21	24	3112	3112	0.00771208
s625293	GCC	12	2094	2131	2131	0.982637
s625293	GCC	15	28	2131	2131	0.0131394
s625293	GCC	9	9	2131	2131	0.00422337
s625360	GCC	12	22	1327	1327	0.0165787
s625360	GCC	15	1303	1327	1327	0.981914
s625360	GCC	18	2	1327	1327	0.00150716
s625659	GCG	12	10	1967	1967	0.00508388
s625659	GCG	15	8	1967	1967	0.00406711
s625659	GCG	9	1949	1967	1967	0.990849
s626333	GCG	12	3525	3767	3767	0.935758
s626333	GCG	15	238	3767	3767	0.0631802
s626333	GCG	18	3	3767	3767	0.00079639
s626333	GCG	9	1	3767	3767	0.000265463
s627116	GCT	12	1	478	478	0.00209205
s627116	GCT	15	1	478	478	0.00209205
s627116	GCT	9	476	478	478	0.995816
s628156	GGA	12	1	2786	2786	0.000358938
s628156	GGA	15	27	2786	2786	0.00969131
s628156	GGA	6	1	2786	2786	0.000358938
s628156	GGA	9	2757	2786	2786	0.989591
s629348	GGA	12	40	3158	3158	0.0126662
s629348	GGA	15	3113	3158	3158	0.98575
s629348	GGA	18	5	3158	3158	0.00158328
s629356	GGA	15	65	1678	1678	0.0387366
s629356	GGA	18	79	1678	1678	0.0470799
s629356	GGA	21	1528	1678	1678	0.910608
s629356	GGA	24	6	1678	1678	0.00357568
s631716	GTA	12	1	2465	2465	0.00040568
s631716	GTA	15	16	2465	2465	0.00649087
s631716	GTA	18	1	2465	2465	0.00040568
s631716	GTA	21	1	2465	2465	0.00040568
s631716	GTA	9	2446	2465	2465	0.992292
s631898	GTA	15	44	2846	2846	0.0154603
s631898	GTA	18	14	2846	2846	0.00491919
s631898	GTA	21	115	2846	2846	0.0404076
s631898	GTA	24	2655	2846	2846	0.932888
s631898	GTA	27	18	2846	2846	0.00632467
s634868	GTT	12	280	3110	3110	0.0900322
s634868	GTT	15	2830	3110	3110	0.909968
s642265	TCA	12	2263	2294	2294	0.986486
s642265	TCA	15	20	2294	2294	0.0087184
s642265	TCA	18	2	2294	2294	0.00087184
s642265	TCA	9	9	2294	2294	0.00392328
s642349	TCA	15	85	2680	2680	0.0317164
s642349	TCA	18	2583	2680	2680	0.963806
s642349	TCA	21	12	2680	2680	0.00447761
s642745	TCC	12	1	2465	2465	0.00040568
s642745	TCC	15	1	2465	2465	0.00040568
s642745	TCC	6	1	2465	2465	0.00040568
s642745	TCC	9	2462	2465	2465	0.998783
s648962	TGA	15	1	1	1	1
s654558	TGG	12	49	3048	3048	0.0160761
s654558	TGG	15	2998	3048	3048	0.983596
s654558	TGG	18	1	3048	3048	0.000328084
s657594	TTA	12	4201	4249	4249	0.988703
s657594	TTA	15	32	4249	4249	0.00753118
s657594	TTA	18	1	4249	4249	0.000235349
s657594	TTA	9	15	4249	4249	0.00353024
s661163	TTC	15	1	1	1	1
s663114	AAAG	12	3570	3618	3618	0.986733
s663114	AAAG	16	7	3618	3618	0.00193477
s663114	AAAG	20	38	3618	3618	0.010503
s663114	AAAG	8	3	3618	3618	0.000829187
s663532	AAAT	16	1	2533	2533	0.000394789
s663532	AAAT	20	2524	2533	2533	0.996447
s663532	AAAT	24	2	2533	2533	0.000789578
s663532	AAAT	28	3	2533	2533	0.00118437
s663532	AAAT	44	3	2533	2533	0.00118437
s665935	CATG	12	5318	5374	5374	0.989579
s665935	CATG	16	4	5374	5374	0.000744325
s665935	CATG	20	51	5374	5374	0.00949014
s665935	CATG	8	1	5374	5374	0.000186081
s666182	CCGT	20	1	1	1	1
s669181	TGCT	12	3441	3480	3480	0.988793
s669181	TGCT	20	38	3480	3480	0.0109195
s669181	TGCT	8	1	3480	3480	0.000287356
s669984	TTGC	16	7	1163	1163	0.00601892
s669984	TTGC	20	1156	1163	1163	0.993981
s670373	TTTA	16	13	3759	3759	0.00345837
s670373	TTTA	20	3743	3759	3759	0.995744
s670373	TTTA	24	3	3759	3759	0.000798085
s670915	ACGCG	10	4	3271	3271	0.00122287
s670915	ACGCG	15	3236	3271	3271	0.9893
s670915	ACGCG	20	10	3271	3271	0.00305717
s670915	ACGCG	25	21	3271	3271	0.00642006
s671205	CCCCA	10	6	2449	2449	0.00244998
s671205	CCCCA	15	2383	2449	2449	0.97305
s671205	CCCCA	20	18	2449	2449	0.00734994
s671205	CCCCA	25	42	2449	2449	0.0171499
s671352	CGGTC	15	24	107	107	0.224299
s671352	CGGTC	20	1	107	107	0.00934579
s671352	CGGTC	25	82	107	107	0.766355
s671420	CTGTA	15	11	2761	2761	0.00398406
s671420	CTGTA	20	2724	2761	2761	0.986599
s671420	CTGTA	25	26	2761	2761	0.00941688
s677195	AAG	12	19	3123	3123	0.00608389
s677195	AAG	15	3098	3123	3123	0.991995
s677195	AAG	18	6	3123	3123	0.00192123
s677222	AAG	15	1	1	1	1
s679430	ACA	15	1106	1264	1264	0.875
s679430	ACA	18	1	1264	1264	0.000791139
s679430	ACA	24	1	1264	1264	0.000791139
s679430	ACA	27	2	1264	1264	0.00158228
s679430	ACA	30	14	1264	1264	0.0110759
s679430	ACA	33	139	1264	1264	0.109968
s679430	ACA	36	1	1264	1264	0.000791139
s681224	ACC	12	1	4269	4269	0.000234247
s681224	ACC	15	57	4269	4269	0.0133521
s681224	ACC	18	1	4269	4269	0.000234247
s681224	ACC	6	1	4269	4269	0.000234247
s681224	ACC	9	4209	4269	4269	0.985945
s682298	ACG	12	19	2258	2258	0.00841453
s682298	ACG	15	2231	2258	2258	0.988043
s682298	ACG	18	6	2258	2258	0.00265722
s682298	ACG	21	2	2258	2258	0.00088574
s682632	ACT	12	2	4386	4386	0.000455996
s682632	ACT	15	63	4386	4386	0.0143639
s682632	ACT	18	1	4386	4386	0.000227998
s682632	ACT	9	4320	4386	4386	0.984952
s682725	ACT	12	66	4156	4156	0.0158807
s682725	ACT	15	4079	4156	4156	0.981473
s682725	ACT	18	10	4156	4156	0.00240616
s682725	ACT	9	1	4156	4156	0.000240616
s688343	AGC	12	17	1634	1634	0.0104039
s688343	AGC	15	1611	1634	1634	0.985924
s688343	AGC	18	6	1634	1634	0.00367197
s690097	AGG	9	1	1	1	1
s691405	AGG	12	4485	4533	4533	0.989411
s691405	AGG	15	24	4533	4533	0.00529451
s691405	AGG	18	2	4533	4533	0.000441209
s691405	AGG	9	22	4533	4533	0.0048533
s691451	AGG	12	7	2644	2644	0.0026475
s691451	AGG	15	138	2644	2644	0.0521936
s691451	AGG	18	2494	2644	2644	0.943268
s691451	AGG	21	5	2644	2644	0.00189107
s692859	ATA	12	17	2473	2473	0.00687424
s692859	ATA	15	42	2473	2473	0.0169834
s692859	ATA	9	2414	2473	2473	0.976142
s694072	ATA	12	2	2599	2599	0.000769527
s694072	ATA	15	107	2599	2599	0.0411697
s694072	ATA	18	2455	2599	2599	0.944594
s694072	ATA	21	35	2599	2599	0.0134667
s703896	CAC	12	3613	3638	3638	0.993128
s703896	CAC	15	19	3638	3638	0.00522265
s703896	CAC	9	6	3638	3638	0.00164926
s705952	CAG	12	22	1129	1129	0.0194863
s705952	CAG	15	1100	1129	1129	0.974314
s705952	CAG	18	7	1129	1129	0.00620018
s705980	CAG	12	1	2725	2725	0.000366972
s705980	CAG	15	101	2725	2725	0.0370642
s705980	CAG	18	2617	2725	2725	0.960367
s705980	CAG	21	6	2725	2725	0.00220184
s711771	CCT	12	2	1663	1663	0.00120265
s711771	CCT	15	21	1663	1663	0.0126278
s711771	CCT	9	1640	1663	1663	0.98617
s714854	CCT	12	4	1316	1316	0.00303951
s714854	CCT	15	1	1316	1316	0.000759878
s714854	CCT	6	3	1316	1316	0.00227963
s714854	CCT	9	1308	1316	1316	0.993921
s715172	CCT	12	10	1751	1751	0.00571102
s715172	CCT	15	231	1751	1751	0.131925
s715172	CCT	18	140	1751	1751	0.0799543
s715172	CCT	21	1343	1751	1751	0.76699
s715172	CCT	24	26	1751	1751	0.0148487
s715172	CCT	9	1	1751	1751	0.000571102
s718256	CGC	12	1	1788	1788	0.000559284
s718256	CGC	15	1	1788	1788	0.000559284
s718256	CGC	6	1	1788	1788	0.000559284
s718256	CGC	9	1785	1788	1788	0.998322
s718700	CGC	12	1576	1647	1647	0.956891
s718700	CGC	15	46	1647	1647	0.0279296
s718700	CGC	18	11	1647	1647	0.00667881
s718700	CGC	9	14	1647	1647	0.0085003
s720391	CGG	12	1648	1679	1679	0.981537
s720391	CGG	15	24	1679	1679	0.0142942
s720391	CGG	9	7	1679	1679	0.00416915
s720485	CGG	12	47	2369	2369	0.0198396
s720485	CGG	15	2319	2369	2369	0.978894
s720485	CGG	18	3	2369	2369	0.00126636
s720502	CGG	12	18	1346	1346	0.013373
s720502	CGG	15	1324	1346	1346	0.983655
s720502	CGG	18	3	1346	1346	0.00222883
s720502	CGG	9	1	1346	1346	0.000742942
s721202	CGT	15	11	848	848	0.0129717
s721202	CGT	18	32	848	848	0.0377358
s721202	CGT	21	805	848	848	0.949292
s723829	CTC	12	2058	2124	2124	0.968927
s723829	CTC	15	52	2124	2124	0.0244821
s723829	CTC	9	14	2124	2124	0.00659134
s723868	CTC	12	2	2	2	1
s732976	GAA	15	2	2	2	1
s732982	GAA	12	32	3814	3814	0.00839014
s732982	GAA	15	3776	3814	3814	0.990037
s732982	GAA	18	5	3814	3814	0.00131096
s732982	GAA	9	1	3814	3814	0.000262192
s732989	GAA	15	2	2	2	1
s732990	GAA	15	20	2171	2171	0.00921235
s732990	GAA	18	2	2171	2171	0.000921234
s732990	GAA	21	5	2171	2171	0.00230309
s732990	GAA	24	79	2171	2171	0.0363888
s732990	GAA	27	2024	2171	2171	0.932289
s732990	GAA	30	41	2171	2171	0.0188853
s735337	GAG	15	15	3350	3350	0.00447761
s735337	GAG	6	2	3350	3350	0.000597015
s735337	GAG	9	3333	3350	3350	0.994925
s737017	GAG	15	57	1827	1827	0.0311987
s737017	GAG	18	1765	1827	1827	0.966065
s737017	GAG	21	5	1827	1827	0.00273673
s738792	GAT	12	16	3752	3752	0.00426439
s738792	GAT	15	3712	3752	3752	0.989339
s738792	GAT	18	24	3752	3752	0.00639659
s740066	GCA	12	2	3489	3489	0.00057323
s740066	GCA	15	94	3489	3489	0.0269418
s740066	GCA	18	3350	3489	3489	0.960161
s740066	GCA	21	41	3489	3489	0.0117512
s740066	GCA	24	1	3489	3489	0.000286615
s740066	GCA	9	1	3489	3489	0.000286615
s740253	GCC	12	11	2148	2148	0.00512104
s740253	GCC	15	8	2148	2148	0.0037244
s740253	GCC	6	14	2148	2148	0.00651769
s740253	GCC	9	2115	2148	2148	0.984637
s742777	GCG	12	8	144	144	0.0555556
s742777	GCG	15	135	144	144	0.9375
s742777	GCG	18	1	144	144	0.00694444
s744336	GCT	12	2297	2318	2318	0.99094
s744336	GCT	15	6	2318	2318	0.00258844
s744336	GCT	18	1	2318	2318	0.000431406
s744336	GCT	9	14	2318	2318	0.00603969
s746617	GGA	15	29	30	30	0.966667
s746617	GGA	18	1	30	30	0.0333333
s746628	GGA	12	2	2326	2326	0.000859845
s746628	GGA	15	138	2326	2326	0.0593293
s746628	GGA	18	2184	2326	2326	0.938951
s746628	GGA	21	2	2326	2326	0.000859845
s756421	TAG	12	5023	5064	5064	0.991904
s756421	TAG	15	18	5064	5064	0.0035545
s756421	TAG	9	23	5064	5064	0.00454186
s758379	TAT	12	3646	3677	3677	0.991569
s758379	TAT	15	11	3677	3677	0.00299157
s758379	TAT	3	2	3677	3677	0.000543922
s758379	TAT	9	18	3677	3677	0.0048953
s765714	TCG	12	30	2773	2773	0.0108186
s765714	TCG	15	2740	2773	2773	0.9881
s765714	TCG	18	2	2773	2773	0.000721241
s765714	TCG	21	1	2773	2773	0.00036062
s774938	TGC	12	3268	3299	3299	0.990603
s774938	TGC	15	16	3299	3299	0.00484996
s774938	TGC	9	15	3299	3299	0.00454683
s778537	TGT	15	131	2213	2213	0.0591957
s778537	TGT	18	2077	2213	2213	0.938545
s778537	TGT	21	5	2213	2213	0.00225938
s780538	TTA	12	2659	2780	2780	0.956475
s780538	TTA	15	76	2780	2780	0.0273381
s780538	TTA	9	45	2780	2780	0.0161871
s780629	TTA	12	45	3013	3013	0.0149353
s780629	TTA	15	2940	3013	3013	0.975772
s780629	TTA	18	28	3013	3013	0.00929306
s780657	TTA	15	124	4627	4627	0.0267992
s780657	TTA	18	4463	4627	4627	0.964556
s780657	TTA	21	40	4627	4627	0.00864491
s783699	TTC	12	102	2333	2333	0.0437205
s783699	TTC	15	30	2333	2333	0.012859
s783699	TTC	6	87	2333	2333	0.037291
s783699	TTC	9	2114	2333	2333	0.906129
s784949	TTC	12	3	3455	3455	0.000868307
s784949	TTC	15	105	3455	3455	0.0303907
s784949	TTC	18	3327	3455	3455	0.962952
s784949	TTC	21	16	3455	3455	0.00463097
s784949	TTC	27	4	3455	3455	0.00115774
s784954	TTC	12	2	3876	3876	0.000515996
s784954	TTC	15	165	3876	3876	0.0425697
s784954	TTC	18	2	3876	3876	0.000515996
s784954	TTC	21	5	3876	3876	0.00128999
s784954	TTC	24	185	3876	3876	0.0477296
s784954	TTC	27	3490	3876	3876	0.900413
s784954	TTC	30	26	3876	3876	0.00670795
s784954	TTC	33	1	3876	3876	0.000257998
s784957	TTG	15	3	3	3	1
s784959	TTG	15	1	1	1	1
s787661	AACA	12	253	281	281	0.900356
s787661	AACA	16	13	281	281	0.0462633
s787661	AACA	20	15	281	281	0.0533808
s787928	AATA	20	128	3898	3898	0.0328374
s787928	AATA	24	1	3898	3898	0.000256542
s787928	AATA	28	111	3898	3898	0.0284761
s787928	AATA	32	3611	3898	3898	0.926372
s787928	AATA	36	47	3898	3898	0.0120575
s788677	ACTA	12	1	1	1	1
s789477	ATGA	12	1	3448	3448	0.000290023
s789477	ATGA	16	27	3448	3448	0.00783063
s789477	ATGA	20	3419	3448	3448	0.991589
s789477	ATGA	24	1	3448	3448	0.000290023
s790646	CATG	12	11	2654	2654	0.00414469
s790646	CATG	16	2617	2654	2654	0.986059
s790646	CATG	20	26	2654	2654	0.00979653
s792060	GATG	20	2	2	2	1
s792126	GCAC	12	6	1060	1060	0.00566038
s792126	GCAC	16	1044	1060	1060	0.984906
s792126	GCAC	20	10	1060	1060	0.00943396
s792483	GCCC	12	1801	1810	1810	0.995028
s792483	GCCC	16	1	1810	1810	0.000552486
s792483	GCCC	20	8	1810	1810	0.00441989
s792490	GCCC	12	12	76	76	0.157895
s792490	GCCC	16	60	76	76	0.789474
s792490	GCCC	20	4	76	76	0.0526316
s793288	GTTT	16	29	3719	3719	0.00779779
s793288	GTTT	20	3689	3719	3719	0.991933
s793288	GTTT	28	1	3719	3719	0.000268889
s793710	TATG	16	3	3834	3834	0.000782473
s793710	TATG	20	63	3834	3834	0.0164319
s793710	TATG	24	3753	3834	3834	0.978873
s793710	TATG	28	15	3834	3834	0.00391236
s794497	TCTA	20	231	251	252	0.920319
s794497	TCTA	36	5	251	252	0.0199203
s794497	TCTA	40	15	251	252	0.059761
s794580	TGAG	20	62	2719	2719	0.0228025
s794580	TGAG	24	2	2719	2719	0.000735565
s794580	TGAG	28	64	2719	2719	0.0235381
s794580	TGAG	32	2580	2719	2719	0.948878
s794580	TGAG	36	11	2719	2719	0.0040456
s794804	TGTA	12	3	3300	3300	0.000909091
s794804	TGTA	16	64	3300	3300	0.0193939
s794804	TGTA	20	3233	3300	3300	0.979697
s795376	TTCT	16	3	1735	1735	0.00172911
s795376	TTCT	20	1589	1735	1735	0.91585
s795376	TTCT	24	63	1735	1735	0.0363112
s795376	TTCT	28	78	1735	1735	0.0449568
s795376	TTCT	32	2	1735	1735	0.00115274
s795991	TTTC	16	1	272	405	0.00367647
s795991	TTTC	20	242	272	405	0.889706
s795991	TTTC	24	13	272	405	0.0477941
s795991	TTTC	28	6	272	405	0.0220588
s795991	TTTC	36	9	272	405	0.0330882
s795991	TTTC	40	1	272	405	0.00367647
s796780	AGCAG	15	2	2912	2912	0.000686813
s796780	AGCAG	20	3	2912	2912	0.00103022
s796780	AGCAG	25	2906	2912	2912	0.99794
s796780	AGCAG	30	1	2912	2912	0.000343407
s796797	AGGAA	15	14	891	891	0.0157127
s796797	AGGAA	25	877	891	891	0.984287
s796946	ATGCC	10	2	4667	4668	0.000428541
s796946	ATGCC	15	22	4667	4668	0.00471395
s796946	ATGCC	20	4550	4667	4668	0.97493
s796946	ATGCC	25	92	4667	4668	0.0197129
s796946	ATGCC	30	1	4667	4668	0.00021427
s797065	CAGTG	10	2	2434	2434	0.000821693
s797065	CAGTG	15	2405	2434	2434	0.988085
s797065	CAGTG	20	3	2434	2434	0.00123254
s797065	CAGTG	25	24	2434	2434	0.00986031
s797256	CGATG	15	2624	2873	2873	0.913331
s797256	CGATG	20	197	2873	2873	0.0685694
s797256	CGATG	25	52	2873	2873	0.0180995
s797333	CGTCG	25	1	1	1	1
s797348	CTCAG	10	1	2612	2612	0.000382848
s797348	CTCAG	15	2529	2612	2612	0.968224
s797348	CTCAG	20	4	2612	2612	0.00153139
s797348	CTCAG	25	78	2612	2612	0.0298622
s797586	GAGCT	15	9	3539	3539	0.00254309
s797586	GAGCT	20	3358	3539	3539	0.948856
s797586	GAGCT	25	172	3539	3539	0.0486013
s797620	GCAAC	10	1	1946	1946	0.000513875
s797620	GCAAC	15	1929	1946	1946	0.991264
s797620	GCAAC	20	7	1946	1946	0.00359712
s797620	GCAAC	25	9	1946	1946	0.00462487
s798159	TCCAA	20	10	2584	2584	0.00386997
s798159	TCCAA	25	2574	2584	2584	0.99613
s798171	TCCAT	15	8	3126	3126	0.00255918
s798171	TCCAT	20	3046	3126	3126	0.974408
s798171	TCCAT	25	71	3126	3126	0.0227127
s798171	TCCAT	30	1	3126	3126	0.000319898
s798455	TTCCA	15	2085	2120	2120	0.983491
s798455	TTCCA	20	3	2120	2120	0.00141509
s798455	TTCCA	25	32	2120	2120	0.0150943
s798464	TTCGC	10	3	3286	3286	0.000912964
s798464	TTCGC	15	3259	3286	3286	0.991783
s798464	TTCGC	20	6	3286	3286	0.00182593
s798464	TTCGC	25	18	3286	3286	0.00547778
s799508	AAC	15	1	1	1	1
s809687	AGA	15	26	3040	3040	0.00855263
s809687	AGA	18	59	3040	3040	0.0194079
s809687	AGA	21	2938	3040	3040	0.966447
s809687	AGA	24	17	3040	3040	0.0055921
s813086	AGT	12	6	3990	3990	0.00150376
s813086	AGT	15	32	3990	3990	0.00802005
s813086	AGT	6	5	3990	3990	0.00125313
s813086	AGT	9	3947	3990	3990	0.989223
s813416	AGT	12	37	1911	1911	0.0193616
s813416	AGT	15	1870	1911	1911	0.978545
s813416	AGT	18	3	1911	1911	0.00156986
s813416	AGT	21	1	1911	1911	0.000523286
s816316	ATG	18	1	1	1	1
s820854	CAA	12	21	2786	2786	0.00753769
s820854	CAA	15	2749	2786	2786	0.986719
s820854	CAA	18	16	2786	2786	0.005743
s827114	CCA	12	49	1908	1908	0.0256813
s827114	CCA	15	1856	1908	1908	0.972746
s827114	CCA	18	1	1908	1908	0.000524109
s827114	CCA	21	1	1908	1908	0.000524109
s827114	CCA	9	1	1908	1908	0.000524109
s834453	CGC	12	76	3056	3056	0.0248691
s834453	CGC	15	2956	3056	3056	0.967277
s834453	CGC	18	22	3056	3056	0.00719895
s834453	CGC	9	2	3056	3056	0.00065445
s834462	CGC	12	29	2729	2729	0.0106266
s834462	CGC	15	2699	2729	2729	0.989007
s834462	CGC	18	1	2729	2729	0.000366435
s838195	CTC	15	37	2546	2546	0.0145326
s838195	CTC	18	1	2546	2546	0.000392773
s838195	CTC	9	2508	2546	2546	0.985075
s838417	CTC	12	45	2743	2743	0.0164054
s838417	CTC	15	2696	2743	2743	0.982865
s838417	CTC	18	2	2743	2743	0.000729129
s842294	CTT	12	26	3394	3394	0.00766058
s842294	CTT	15	3366	3394	3394	0.99175
s842294	CTT	18	2	3394	3394	0.000589275
s846196	GAC	15	1	1	1	1
s849653	GCA	15	2462	2482	2482	0.991942
s849653	GCA	18	2	2482	2482	0.000805802
s849653	GCA	24	1	2482	2482	0.000402901
s849653	GCA	30	17	2482	2482	0.00684931
s850590	GCA	12	3339	3494	3494	0.955638
s850590	GCA	15	50	3494	3494	0.0143102
s850590	GCA	9	105	3494	3494	0.0300515
s850599	GCA	12	3644	3679	3679	0.990487
s850599	GCA	15	21	3679	3679	0.00570807
s850599	GCA	18	2	3679	3679	0.000543626
s850599	GCA	9	12	3679	3679	0.00326176
s850637	GCA	12	55	3428	3428	0.0160443
s850637	GCA	15	3357	3428	3428	0.979288
s850637	GCA	18	14	3428	3428	0.00408401
s850637	GCA	9	2	3428	3428	0.000583431
s850647	GCA	12	3	2878	2878	0.00104239
s850647	GCA	15	82	2878	2878	0.028492
s850647	GCA	18	99	2878	2878	0.0343989
s850647	GCA	21	2666	2878	2878	0.926338
s850647	GCA	24	26	2878	2878	0.00903405
s850647	GCA	27	2	2878	2878	0.000694927
s852985	GCT	12	1	1778	1778	0.00056243
s852985	GCT	15	23	1778	1778	0.0129359
s852985	GCT	9	1754	1778	1778	0.986502
s855687	GGA	15	111	3731	3731	0.0297507
s855687	GGA	18	181	3731	3731	0.0485125
s855687	GGA	21	3432	3731	3731	0.919861
s855687	GGA	24	7	3731	3731	0.00187617
s855900	GGC	12	2	1580	1580	0.00126582
s855900	GGC	15	12	1580	1580	0.00759494
s855900	GGC	6	1	1580	1580	0.000632911
s855900	GGC	9	1565	1580	1580	0.990506
s856879	GGC	12	25	1364	1364	0.0183284
s856879	GGC	15	1319	1364	1364	0.967009
s856879	GGC	18	19	1364	1364	0.0139296
s856879	GGC	21	1	1364	1364	0.000733138
s861210	GTT	15	2	3	3	0.666667
s861210	GTT	18	1	3	3	0.333333
s863141	TAC	12	2	3564	3564	0.000561167
s863141	TAC	15	7	3564	3564	0.00196408
s863141	TAC	6	1	3564	3564	0.000280584
s863141	TAC	9	3554	3564	3564	0.997194
s868018	TCA	12	1	4608	4608	0.000217014
s868018	TCA	15	4604	4608	4608	0.999132
s868018	TCA	18	3	4608	4608	0.000651042
s868154	TCC	12	5	2395	2395	0.00208768
s868154	TCC	15	22	2395	2395	0.0091858
s868154	TCC	6	3	2395	2395	0.00125261
s868154	TCC	9	2365	2395	2395	0.987474
s878046	TGC	12	2	4757	4757	0.000420433
s878046	TGC	15	28	4757	4757	0.00588606
s878046	TGC	18	136	4757	4757	0.0285894
s878046	TGC	21	4588	4757	4757	0.964473
s878046	TGC	24	3	4757	4757	0.00063065
s885396	TTC	12	33	4355	4355	0.0075775
s885396	TTC	15	4308	4355	4355	0.989208
s885396	TTC	18	13	4355	4355	0.00298507
s885396	TTC	9	1	4355	4355	0.000229621
s886883	TTG	12	3	1828	1828	0.00164114
s886883	TTG	15	61	1828	1828	0.0333698
s886883	TTG	18	1760	1828	1828	0.962801
s886883	TTG	21	4	1828	1828	0.00218818
s887850	ACAA	16	19	4118	4118	0.00461389
s887850	ACAA	20	4098	4118	4118	0.995143
s887850	ACAA	24	1	4118	4118	0.000242836
s888759	ATAC	16	23	1334	1334	0.0172414
s888759	ATAC	20	1310	1334	1334	0.982009
s888759	ATAC	24	1	1334	1334	0.000749625
s889327	ATTA	12	1	5741	5741	0.000174186
s889327	ATTA	16	39	5741	5741	0.00679324
s889327	ATTA	20	5700	5741	5741	0.992858
s889327	ATTA	24	1	5741	5741	0.000174186
s890320	CGGG	12	1	8	8	0.125
s890320	CGGG	16	7	8	8	0.875
s890423	CTAG	16	1	1	1	1
s890428	CTAG	16	7	910	910	0.00769231
s890428	CTAG	20	903	910	910	0.992308
s890539	CTGC	12	4166	4219	4219	0.987438
s890539	CTGC	16	7	4219	4219	0.00165916
s890539	CTGC	20	41	4219	4219	0.00971794
s890539	CTGC	8	5	4219	4219	0.00118512
s890655	CTTT	12	2013	2035	2035	0.989189
s890655	CTTT	16	2	2035	2035	0.000982801
s890655	CTTT	20	19	2035	2035	0.00933661
s890655	CTTT	8	1	2035	2035	0.0004914
s890982	GCAT	12	2302	2448	2448	0.940359
s890982	GCAT	16	56	2448	2448	0.0228758
s890982	GCAT	20	89	2448	2448	0.0363562
s890982	GCAT	8	1	2448	2448	0.000408497
s893539	TTCT	16	2	1370	1370	0.00145985
s893539	TTCT	20	133	1370	1370	0.0970803
s893539	TTCT	24	1	1370	1370	0.000729927
s893539	TTCT	28	55	1370	1370	0.040146
s893539	TTCT	32	1171	1370	1370	0.854745
s893539	TTCT	36	8	1370	1370	0.00583942
s894876	CCAGC	20	2949	3027	3027	0.974232
s894876	CCAGC	25	78	3027	3027	0.0257681
s894890	CCCCG	10	3	2312	2312	0.00129758
s894890	CCCCG	15	2276	2312	2312	0.984429
s894890	CCCCG	20	9	2312	2312	0.00389273
s894890	CCCCG	25	24	2312	2312	0.0103806
s895099	CTCGT	15	16	3545	3545	0.0045134
s895099	CTCGT	20	3443	3545	3545	0.971227
s895099	CTCGT	25	86	3545	3545	0.0242595
s895233	GAGCA	10	1	3389	3389	0.000295072
s895233	GAGCA	15	1	3389	3389	0.000295072
s895233	GAGCA	20	3368	3389	3389	0.993803
s895233	GAGCA	25	19	3389	3389	0.00560637
s895260	GCACA	20	2	4043	4043	0.000494682
s895260	GCACA	25	73	4043	4043	0.0180559
s895260	GCACA	30	3968	4043	4043	0.981449
s895414	GGCGG	15	335	642	642	0.521807
s895414	GGCGG	20	1	642	642	0.00155763
s895414	GGCGG	25	304	642	642	0.47352
s895414	GGCGG	30	2	642	642	0.00311526
s896904	AAC	15	1	1	1	1
s898387	AAG	12	110	3715	3715	0.0296097
s898387	AAG	15	40	3715	3715	0.0107672
s898387	AAG	18	1	3715	3715	0.000269179
s898387	AAG	6	8	3715	3715	0.00215343
s898387	AAG	9	3556	3715	3715	0.957201
s899365	AAG	12	3	4232	4232	0.000708885
s899365	AAG	15	18	4232	4232	0.00425331
s899365	AAG	6	8	4232	4232	0.00189036
s899365	AAG	9	4203	4232	4232	0.993147
s899955	AAG	12	25	4446	4446	0.00562303
s899955	AAG	15	4411	4446	4446	0.992128
s899955	AAG	18	7	4446	4446	0.00157445
s899955	AAG	21	2	4446	4446	0.000449843
s899955	AAG	9	1	4446	4446	0.000224921
s903751	ACC	15	67	1847	1847	0.036275
s903751	ACC	18	3	1847	1847	0.00162426
s903751	ACC	21	13	1847	1847	0.00703844
s903751	ACC	24	121	1847	1847	0.0655116
s903751	ACC	27	1641	1847	1847	0.888468
s903751	ACC	30	2	1847	1847	0.00108284
s909166	AGC	12	2	3453	3453	0.000579206
s909166	AGC	15	111	3453	3453	0.032146
s909166	AGC	18	3336	3453	3453	0.966116
s909166	AGC	21	4	3453	3453	0.00115841
s911596	AGG	12	87	2742	2742	0.0317287
s911596	AGG	15	2654	2742	2742	0.967907
s911596	AGG	9	1	2742	2742	0.000364697
s911626	AGG	12	59	2482	2482	0.0237712
s911626	AGG	15	2416	2482	2482	0.973409
s911626	AGG	18	7	2482	2482	0.00282031
s913788	ATC	15	2	2	2	1
s920088	CAA	12	24	3375	3375	0.00711111
s920088	CAA	15	3340	3375	3375	0.98963
s920088	CAA	18	8	3375	3375	0.00237037
s920088	CAA	9	3	3375	3375	0.000888889
s922742	CAG	12	3	5676	5676	0.000528541
s922742	CAG	15	12	5676	5676	0.00211416
s922742	CAG	6	3	5676	5676	0.000528541
s922742	CAG	9	5658	5676	5676	0.996829
s923531	CAG	12	46	46	46	1
s926584	CCA	12	13	535	535	0.0242991
s926584	CCA	15	520	535	535	0.971963
s926584	CCA	18	2	535	535	0.00373832
s927782	CCG	12	2495	2600	2600	0.959615
s927782	CCG	15	69	2600	2600	0.0265385
s927782	CCG	18	1	2600	2600	0.000384615
s927782	CCG	9	35	2600	2600	0.0134615
s930900	CCT	12	1	1690	1690	0.000591716
s930900	CCT	15	85	1690	1690	0.0502959
s930900	CCT	18	1599	1690	1690	0.946154
s930900	CCT	21	5	1690	1690	0.00295858
s933743	CGC	12	1295	1313	1313	0.986291
s933743	CGC	15	9	1313	1313	0.00685453
s933743	CGC	9	9	1313	1313	0.00685453
s939314	CTG	12	1	1867	1867	0.000535619
s939314	CTG	15	39	1867	1867	0.0208891
s939314	CTG	18	68	1867	1867	0.0364221
s939314	CTG	21	1745	1867	1867	0.934655
s939314	CTG	24	14	1867	1867	0.00749866
s945463	GAC	12	7	3792	3792	0.00184599
s945463	GAC	15	66	3792	3792	0.0174051
s945463	GAC	6	3	3792	3792	0.000791139
s945463	GAC	9	3716	3792	3792	0.979958
s948307	GAG	12	2063	2077	2077	0.99326
s948307	GAG	15	13	2077	2077	0.00625903
s948307	GAG	18	1	2077	2077	0.000481464
s948319	GAG	12	2676	2706	2706	0.988914
s948319	GAG	15	20	2706	2706	0.00739098
s948319	GAG	18	1	2706	2706	0.000369549
s948319	GAG	9	9	2706	2706	0.00332594
s952023	GCC	12	3355	3402	3402	0.986185
s952023	GCC	15	26	3402	3402	0.00764256
s952023	GCC	9	21	3402	3402	0.00617284
s954303	GCT	12	22	2041	2041	0.010779
s954303	GCT	15	2017	2041	2041	0.988241
s954303	GCT	18	2	2041	2041	0.000979912
s955996	GGA	12	1	2024	2024	0.000494071
s955996	GGA	15	188	2024	2024	0.0928854
s955996	GGA	18	71	2024	2024	0.0350791
s955996	GGA	21	1761	2024	2024	0.870059
s955996	GGA	24	3	2024	2024	0.00148221
s957109	GGC	12	874	886	886	0.986456
s957109	GGC	15	8	886	886	0.00902934
s957109	GGC	9	4	886	886	0.00451467
s957181	GGC	12	33	2848	2848	0.0115871
s957181	GGC	15	2813	2848	2848	0.987711
s957181	GGC	18	2	2848	2848	0.000702247
s958254	GGT	12	1	888	888	0.00112613
s958254	GGT	15	52	888	888	0.0585586
s958254	GGT	18	832	888	888	0.936937
s958254	GGT	21	3	888	888	0.00337838
s958544	GTA	12	4488	4554	4554	0.985507
s958544	GTA	15	41	4554	4554	0.00900307
s958544	GTA	18	3	4554	4554	0.000658762
s958544	GTA	9	22	4554	4554	0.00483092
s958562	GTA	12	63	4976	4976	0.0126608
s958562	GTA	15	4906	4976	4976	0.985932
s958562	GTA	18	6	4976	4976	0.00120579
s958562	GTA	9	1	4976	4976	0.000200965
s959810	GTC	12	35	2412	2412	0.0145108
s959810	GTC	15	2361	2412	2412	0.978856
s959810	GTC	18	14	2412	2412	0.00580431
s959810	GTC	21	1	2412	2412	0.000414594
s959810	GTC	9	1	2412	2412	0.000414594
s961128	GTT	12	2	3433	3433	0.000582581
s961128	GTT	15	9	3433	3433	0.00262161
s961128	GTT	18	1	3433	3433	0.00029129
s961128	GTT	6	4	3433	3433	0.00116516
s961128	GTT	9	3417	3433	3433	0.995339
s969293	TCC	12	5	3747	3747	0.0013344
s969293	TCC	15	112	3747	3747	0.0298906
s969293	TCC	18	1	3747	3747	0.00026688
s969293	TCC	6	5	3747	3747	0.0013344
s969293	TCC	9	3624	3747	3747	0.967174
s970012	TCC	15	83	2437	2437	0.0340583
s970012	TCC	18	2343	2437	2437	0.961428
s970012	TCC	21	11	2437	2437	0.00451375
s983682	TTC	15	3	3	3	1
s988668	TTG	15	1	1	1	1
s989537	AATG	12	1	6102	6102	0.000163881
s989537	AATG	16	30	6102	6102	0.00491642
s989537	AATG	20	6070	6102	6102	0.994756
s989537	AATG	24	1	6102	6102	0.000163881
s991015	ATGC	12	19	4075	4075	0.00466258
s991015	ATGC	16	4022	4075	4075	0.986994
s991015	ATGC	20	34	4075	4075	0.00834356
s991188	ATGT	20	161	3934	3934	0.0409253
s991188	ATGT	24	97	3934	3934	0.0246568
s991188	ATGT	28	3670	3934	3934	0.932893
s991188	ATGT	32	6	3934	3934	0.00152516
s991588	CATC	20	43	2660	2660	0.0161654
s991588	CATC	24	54	2660	2660	0.0203008
s991588	CATC	28	2562	2660	2660	0.963158
s991588	CATC	32	1	2660	2660	0.00037594
s991714	CCAA	16	17	2484	2484	0.0068438
s991714	CCAA	20	2467	2484	2484	0.993156
s992385	CTGC	16	10	1597	1597	0.00626174
s992385	CTGC	20	1587	1597	1597	0.993738
s992750	GATA	12	27	4776	4776	0.00565327
s992750	GATA	16	4690	4776	4776	0.981993
s992750	GATA	20	59	4776	4776	0.0123534
s992851	GCAG	16	25	2670	2670	0.0093633
s992851	GCAG	20	2642	2670	2670	0.989513
s992851	GCAG	24	3	2670	2670	0.0011236
s993465	GGCT	12	2850	2877	2877	0.990615
s993465	GGCT	16	1	2877	2877	0.000347584
s993465	GGCT	20	26	2877	2877	0.00903719
s994429	TCAT	12	2146	2174	2174	0.987121
s994429	TCAT	16	1	2174	2174	0.000459982
s994429	TCAT	20	21	2174	2174	0.00965961
s994429	TCAT	8	6	2174	2174	0.00275989
s994494	TCGC	12	2880	3115	3115	0.924559
s994494	TCGC	16	4	3115	3115	0.00128411
s994494	TCGC	20	201	3115	3115	0.0645265
s994494	TCGC	4	2	3115	3115	0.000642055
s994494	TCGC	8	28	3115	3115	0.00898876
s994869	TGCC	12	11	2557	2557	0.00430192
s994869	TGCC	16	2524	2557	2557	0.987094
s994869	TGCC	20	22	2557	2557	0.00860383
s996733	ATCAA	10	2	3802	3802	0.000526039
s996733	ATCAA	15	3759	3802	3802	0.98869
s996733	ATCAA	20	9	3802	3802	0.00236718
s996733	ATCAA	25	32	3802	3802	0.00841662
s996830	CAGCC	10	3	3101	3101	0.00096743
s996830	CAGCC	15	2982	3101	3101	0.961625
s996830	CAGCC	20	25	3101	3101	0.00806192
s996830	CAGCC	25	91	3101	3101	0.0293454
s996971	CGCAT	15	11	3597	3597	0.0030581
s996971	CGCAT	20	3549	3597	3597	0.986656
s996971	CGCAT	25	37	3597	3597	0.0102863
s997078	CTGTG	15	5	3822	3822	0.00130822
s997078	CTGTG	20	3729	3822	3822	0.975667
s997078	CTGTG	25	88	3822	3822	0.0230246
s997242	GCAGA	15	1	3116	3116	0.000320924
s997242	GCAGA	20	3094	3116	3116	0.99294
s997242	GCAGA	25	21	3116	3116	0.00673941
s997335	GCTGT	15	3	1489	1489	0.00201477
s997335	GCTGT	20	1408	1489	1489	0.945601
s997335	GCTGT	25	78	1489	1489	0.0523841
s997499	GTGGA	15	11	3146	3146	0.0034965
s997499	GTGGA	20	3079	3146	3146	0.978703
s997499	GTGGA	25	56	3146	3146	0.0178004
s997585	TATTA	10	1	4428	4428	0.000225836
s997585	TATTA	15	4356	4428	4428	0.98374
s997585	TATTA	20	5	4428	4428	0.00112918
s997585	TATTA	25	65	4428	4428	0.0146793
s997585	TATTA	30	1	4428	4428	0.000225836
s997640	TCCGT	15	20	2737	2737	0.00730727
s997640	TCCGT	20	2342	2737	2737	0.855681
s997640	TCCGT	25	375	2737	2737	0.137011
s997741	TGCAG	20	30	3263	3263	0.00919399
s997741	TGCAG	25	3233	3263	3263	0.990806
s997901	TTGGA	10	3	3704	3704	0.000809935
s997901	TTGGA	15	3057	3704	3704	0.825324
s997901	TTGGA	20	12	3704	3704	0.00323974
s997901	TTGGA	25	632	3704	3704	0.170626
s998431	AAC	0	1	2676	2676	0.000373692
s998431	AAC	12	4	2676	2676	0.00149477
s998431	AAC	15	14	2676	2676	0.00523169
s998431	AAC	9	2657	2676	2676	0.9929
s998792	AAC	0	1	984	984	0.00101626
s998792	AAC	12	4	984	984	0.00406504
s998792	AAC	15	133	984	984	0.135163
s998792	AAC	18	1	984	984	0.00101626
s998792	AAC	3	2	984	984	0.00203252
s998792	AAC	9	843	984	984	0.856707
s1004645	ACA	12	3465	3494	3494	0.9917
s1004645	ACA	15	15	3494	3494	0.00429307
s1004645	ACA	9	14	3494	3494	0.00400687
s1010615	AGC	12	50	4058	4058	0.0123213
s1010615	AGC	15	3986	4058	4058	0.982257
s1010615	AGC	18	22	4058	4058	0.00542139
s1013027	AGG	15	48	897	897	0.0535117
s1013027	AGG	18	30	897	897	0.0334448
s1013027	AGG	21	818	897	897	0.911929
s1013027	AGG	24	1	897	897	0.00111483
s1021042	CAA	12	1042	1269	1269	0.821119
s1021042	CAA	15	222	1269	1269	0.174941
s1021042	CAA	18	1	1269	1269	0.000788022
s1021042	CAA	9	4	1269	1269	0.00315209
s1024484	CAG	15	8	8	8	1
s1031871	CCT	12	59	2877	2877	0.0205075
s1031871	CCT	15	2814	2877	2877	0.978102
s1031871	CCT	18	3	2877	2877	0.00104275
s1031871	CCT	24	1	2877	2877	0.000347584
s1034527	CGC	12	13	2864	2864	0.00453911
s1034527	CGC	15	42	2864	2864	0.0146648
s1034527	CGC	9	2809	2864	2864	0.980796
s1039601	CTG	12	6	2684	2684	0.00223547
s1039601	CTG	15	6	2684	2684	0.00223547
s1039601	CTG	9	2672	2684	2684	0.995529
s1043083	CTT	12	1	1	1	1
s1047217	GAC	12	22	2106	2106	0.0104463
s1047217	GAC	15	2081	2106	2106	0.988129
s1047217	GAC	18	3	2106	2106	0.0014245
s1047232	GAC	15	2	2	2	1
s1054522	GCT	12	4	3453	3453	0.00115841
s1054522	GCT	15	372	3453	3453	0.107732
s1054522	GCT	18	1	3453	3453	0.000289603
s1054522	GCT	9	3076	3453	3453	0.89082
s1055477	GCT	12	2585	2600	2600	0.994231
s1055477	GCT	15	11	2600	2600	0.00423077
s1055477	GCT	18	1	2600	2600	0.000384615
s1055477	GCT	9	3	2600	2600	0.00115385
s1055537	GCT	15	279	3838	3838	0.0726941
s1055537	GCT	18	60	3838	3838	0.0156331
s1055537	GCT	21	2635	3838	3838	0.686555
s1055537	GCT	24	3	3838	3838	0.000781657
s1055537	GCT	27	37	3838	3838	0.00964044
s1055537	GCT	30	822	3838	3838	0.214174
s1055537	GCT	33	2	3838	3838	0.000521105
s1058515	GGC	12	1	3138	3138	0.000318674
s1058515	GGC	15	59	3138	3138	0.0188018
s1058515	GGC	18	130	3138	3138	0.0414277
s1058515	GGC	21	2931	3138	3138	0.934034
s1058515	GGC	24	17	3138	3138	0.00541746
s1078909	TGA	15	3	3	3	1
s1081917	TGG	15	378	418	418	0.904306
s1081917	TGG	18	1	418	418	0.00239234
s1081917	TGG	21	2	418	418	0.00478469
s1081917	TGG	24	18	418	418	0.0430622
s1081917	TGG	27	19	418	418	0.0454545
s1090082	AAAT	16	1	37	37	0.027027
s1090082	AAAT	20	36	37	37	0.972973
s1091288	AGTC	16	43	4815	4815	0.00893043
s1091288	AGTC	20	4772	4815	4815	0.99107
s1093447	GAGC	20	277	3341	3341	0.0829093
s1093447	GAGC	24	3044	3341	3341	0.911104
s1093447	GAGC	28	20	3341	3341	0.00598623
s1094086	GGAT	12	11	2198	2198	0.00500455
s1094086	GGAT	16	2167	2198	2198	0.985896
s1094086	GGAT	20	20	2198	2198	0.00909918
s1094407	GTGA	12	27	5273	5273	0.00512042
s1094407	GTGA	16	5213	5273	5273	0.988621
s1094407	GTGA	20	33	5273	5273	0.0062583
s1096861	TTTG	20	2137	2396	2396	0.891903
s1096861	TTTG	24	257	2396	2396	0.107262
s1096861	TTTG	28	2	2396	2396	0.000834725
s1097372	ATCAT	20	7	10	10	0.7
s1097372	ATCAT	25	3	10	10	0.3
s1097473	CACCA	15	2	2	2	1
s1097612	CCTTT	15	2762	2814	2814	0.981521
s1097612	CCTTT	20	10	2814	2814	0.00355366
s1097612	CCTTT	25	42	2814	2814	0.0149254
s1097680	CGCGG	15	46	3920	3920	0.0117347
s1097680	CGCGG	20	2645	3920	3920	0.674745
s1097680	CGCGG	25	1226	3920	3920	0.312755
s1097680	CGCGG	30	3	3920	3920	0.000765306
s1097815	CTGGA	20	5	633	633	0.00789889
s1097815	CTGGA	25	628	633	633	0.992101
s1098009	GCGCT	10	5	2578	2578	0.00193949
s1098009	GCGCT	15	4	2578	2578	0.00155159
s1098009	GCGCT	20	2540	2578	2578	0.98526
s1098009	GCGCT	25	29	2578	2578	0.011249
s1098263	TAAGC	25	2806	2807	2807	0.999644
s1098263	TAAGC	30	1	2807	2807	0.000356252
s1098345	TCCGT	20	20	4259	4259	0.00469594
s1098345	TCCGT	25	4239	4259	4259	0.995304
s1098583	TTGCT	15	266	704	704	0.377841
s1098583	TTGCT	20	3	704	704	0.00426136
s1098583	TTGCT	25	435	704	704	0.617898
s1098585	TTGCT	10	1	2759	2759	0.00036245
s1098585	TTGCT	15	13	2759	2759	0.00471185
s1098585	TTGCT	20	2493	2759	2759	0.903588
s1098585	TTGCT	25	251	2759	2759	0.090975
s1098585	TTGCT	30	1	2759	2759	0.00036245
s1098771	AAC	15	2	72	72	0.0277778
s1098771	AAC	24	2	72	72	0.0277778
s1098771	AAC	27	2	72	72	0.0277778
s1098771	AAC	30	65	72	72	0.902778
s1098771	AAC	33	1	72	72	0.0138889
s1105910	ACG	12	5355	5418	5418	0.988372
s1105910	ACG	15	30	5418	5418	0.0055371
s1105910	ACG	18	3	5418	5418	0.00055371
s1105910	ACG	9	30	5418	5418	0.0055371
s1115371	ATG	12	2	18	18	0.111111
s1115371	ATG	15	4	18	18	0.222222
s1115371	ATG	18	12	18	18	0.666667
s1121363	CAC	12	3	7	7	0.428571
s1121363	CAC	15	3	7	7	0.428571
s1121363	CAC	21	1	7	7	0.142857
s1121366	CAC	15	1006	1031	1031	0.975752
s1121366	CAC	18	7	1031	1031	0.00678953
s1121366	CAC	24	18	1031	1031	0.0174588
s1124130	CAT	-3	222	5075	5075	0.0437438
s1124130	CAT	12	4	5075	5075	0.000788177
s1124130	CAT	15	173	5075	5075	0.0340887
s1124130	CAT	18	4656	5075	5075	0.917438
s1124130	CAT	21	19	5075	5075	0.00374384
s1124130	CAT	24	1	5075	5075	0.000197044
s1126546	CCG	15	1778	1858	1858	0.956943
s1126546	CCG	18	14	1858	1858	0.00753498
s1126546	CCG	21	63	1858	1858	0.0339074
s1126546	CCG	24	3	1858	1858	0.00161464
s1131975	CGC	12	3650	3694	3694	0.988089
s1131975	CGC	15	23	3694	3694	0.00622631
s1131975	CGC	18	1	3694	3694	0.000270709
s1131975	CGC	9	20	3694	3694	0.00541419
s1133165	CGG	12	3449	3495	3495	0.986838
s1133165	CGG	15	20	3495	3495	0.00572246
s1133165	CGG	9	26	3495	3495	0.0074392
s1139287	CTT	15	1	1	1	1
s1142973	GAC	12	17	3116	3116	0.00545571
s1142973	GAC	15	3098	3116	3116	0.994223
s1142973	GAC	18	1	3116	3116	0.000320924
s1144891	GAG	12	29	2838	2838	0.0102185
s1144891	GAG	15	2798	2838	2838	0.985906
s1144891	GAG	18	8	2838	2838	0.00281889
s1144891	GAG	9	3	2838	2838	0.00105708
s1150147	GCT	12	3	2899	2899	0.00103484
s1150147	GCT	15	67	2899	2899	0.0231114
s1150147	GCT	18	76	2899	2899	0.0262159
s1150147	GCT	21	2749	2899	2899	0.948258
s1150147	GCT	24	4	2899	2899	0.00137979
s1164143	TCC	12	1	2892	2892	0.000345781
s1164143	TCC	15	118	2892	2892	0.0408022
s1164143	TCC	18	2763	2892	2892	0.955394
s1164143	TCC	21	10	2892	2892	0.00345781
s1181349	ACAA	16	30	4123	4123	0.00727625
s1181349	ACAA	20	4089	4123	4123	0.991754
s1181349	ACAA	24	4	4123	4123	0.000970167
s1183267	CCAT	16	27	2484	2484	0.0108696
s1183267	CCAT	20	2456	2484	2484	0.988728
s1183267	CCAT	28	1	2484	2484	0.000402576
s1185273	TACA	12	3464	3483	3483	0.994545
s1185273	TACA	16	3	3483	3483	0.000861326
s1185273	TACA	20	16	3483	3483	0.00459374
s1186091	TGTA	12	4543	4607	4607	0.986108
s1186091	TGTA	16	6	4607	4607	0.00130237
s1186091	TGTA	20	41	4607	4607	0.0088995
s1186091	TGTA	8	17	4607	4607	0.00369004
s1186494	TTCT	20	93	93	93	1
s1188004	GAGTT	15	3669	3786	3786	0.969097
s1188004	GAGTT	20	7	3786	3786	0.00184892
s1188004	GAGTT	25	110	3786	3786	0.0290544
s1188022	GCATA	10	9	3844	3844	0.00234131
s1188022	GCATA	15	3668	3844	3844	0.954214
s1188022	GCATA	20	15	3844	3844	0.00390218
s1188022	GCATA	25	152	3844	3844	0.0395421

## Sheet: Table S9
				NextGENe B73 result
index	locus	locus Coverage	Locus Percentage	Allele Number	Allele Name	Allele Frequency	Allele Total Coverage	Allele Percent Matache
1	s100056	2422	0.0016	1	s100056-SSR12	1	2422	1
2	s1004645	3118	0.00206	1	s1004645-SSR12	1	3118	1
3	s1010615	3438	0.00227	1	s1010615-SSR15	1	3438	1
4	s1013027	736	0.00048	1	s1013027-SSR21	1	736	0.7404
5	s1021042	575	0.00038	1	s1021042-SSR12	1	575	0.2243
6	s1031871	2382	0.00157	1	s1031871-SSR15	1	2382	1
7	s1034527	1970	0.0013	1	s1034527-SSR9	1	1970	0.8614
8	s103593	1333	0.00088	1	s103593-SSR15	1	1333	1
9	s1039601	2461	0.00163	1	s1039601-SSR9	1	2461	1
10	s1047217	1840	0.00121	1	s1047217-SSR15	1	1840	1
11	s1054522	2431	0.00161	1	s1054522-SSR9	1	2431	1
12	s1055477	2278	0.0015	1	s1055477-SSR12	1	2278	1
13	s1055537	1765	0.00116	1	s1055537-SSR21	1	1765	0.5586
14	s1058515	2340	0.00155	1	s1058515-SSR21	1	2340	1
15	s1081917	0	0	0
16	s1091288	4277	0.00283	1	s1091288-SSR20	1	4277	1
17	s1093447	2491	0.00165	1	s1093447-SSR24	1	2491	1
18	s1094086	1933	0.00128	1	s1094086-SSR16	1	1933	0.7635
19	s1094407	4761	0.00315	1	s1094407-SSR16	1	4761	1
20	s1096861	1359	0.0009	1	s1096861-SSR24	1	1359	1
21	s1097612	2491	0.00165	1	s1097612-SSR15	1	2491	1
22	s1097680	3006	0.00199	1	s1097680-SSR20	1	3006	0.6353
23	s1097815	65	4e-05	1	s1097815-SSR25	1	65	0.7692
24	s1098009	1098	0.00072	1	s1098009-SSR20	1	1098	1
25	s1098263	167	0.00011	1	s1098263-SSR25	1	167	1
26	s1098345	3881	0.00257	1	s1098345-SSR25	1	3881	1
27	s1098583	1761	0.00116	1	s1098583-SSR15	1	1761	1
28	s1098585	2048	0.00135	1	s1098585-SSR20	1	2048	1
29	s1098771	50	3e-05	1	s1098771-SSR30	1	50	1
30	s1105910	5027	0.00333	1	s1105910-SSR12	1	5027	1
31	s1121366	134	8e-05	1	s1121366-SSR24	1	134	0.6716
32	s1126546	879	0.00058	1	s1126546-SSR21	1	879	1
33	s1131975	1622	0.00107	1	s1131975-SSR12	1	1622	1
34	s1133165	3134	0.00207	1	s1133165-SSR12	1	3134	0.774
35	s1142973	2760	0.00182	1	s1142973-SSR15	1	2760	1
36	s1144891	2211	0.00146	1	s1144891-SSR15	1	2211	1
37	s114858	2992	0.00198	1	s114858-SSR9	1	2992	0.8409
38	s1150147	2056	0.00136	1	s1150147-SSR21	1	2056	0.7451
39	s1151694	4749	0.00314	1	s1151694-SSR12	1	4749	1
40	s116010	474	0.00031	1	s116010-SSR15	1	474	1
41	s1164143	2364	0.00156	1	s1164143-SSR18	1	2364	1
42	s116915	2707	0.00179	1	s116915-SSR16	1	2707	1
43	s116929	4122	0.00273	1	s116929-SSR15	1	4122	1
44	s118039	1918	0.00127	1	s118039-SSR15	1	1918	1
45	s1181349	3635	0.0024	1	s1181349-SSR20	1	3635	1
46	s1183267	139	9e-05	1	s1183267-SSR20	1	139	1
47	s1185273	2930	0.00194	1	s1185273-SSR12	1	2930	1
48	s1186019	168	0.00011	1	s1186019-SSR16	1	168	0.7738
49	s1186091	358	0.00023	1	s1186091-SSR12	1	358	1
50	s1186494	82	5e-05	1	s1186494-SSR20	1	82	1
51	s1187772	903	0.00059	1	s1187772-SSR20	1	903	1
52	s1188004	3345	0.00221	1	s1188004-SSR15	1	3345	1
53	s1188022	3320	0.0022	1	s1188022-SSR15	1	3320	0.553
54	s120036	3286	0.00217	1	s120036-SSR15	1	3286	1
55	s120374	88	5e-05	1	s120374-SSR20	1	88	1
56	s123677	4889	0.00324	1	s123677-SSR20	1	4889	1
57	s124316	236	0.00015	1	s124316-SSR12	1	236	1
58	s126231	0	0	0
59	s128841	3941	0.00261	1	s128841-SSR15	1	3941	1
60	s129690	3161	0.00209	1	s129690-SSR9	1	3161	1
61	s130610	0	0	0
62	s131213	1718	0.00113	1	s131213-SSR18	1	1718	1
63	s133275	1021	0.00067	1	s133275-SSR12	1	1021	1
64	s133383	3035	0.00201	1	s133383-SSR9	1	3035	1
65	s136111	166	0.00011	1	s136111-SSR15	1	166	1
66	s136249	4511	0.00298	1	s136249-SSR20	1	4511	1
67	s138537	168	0.00011	1	s138537-SSR44	1	168	1
68	s141371	2784	0.00184	1	s141371-SSR12	1	2784	1
69	s141865	3341	0.00221	1	s141865-SSR12	1	3341	0.7201
70	s142394	1305	0.00086	1	s142394-SSR20	1	1305	0.7448
71	s144034	2422	0.0016	1	s144034-SSR9	1	2422	1
72	s14760	3275	0.00217	1	s14760-SSR9	1	3275	0.7767
73	s149275	1382	0.00091	1	s149275-SSR18	1	1382	1
74	s15146	3449	0.00228	1	s15146-SSR12	1	3449	1
75	s154817	2719	0.0018	1	s154817-SSR30	1	2719	0.7745
76	s156675	2039	0.00135	1	s156675-SSR20	1	2039	1
77	s158252	2535	0.00168	1	s158252-SSR9	1	2535	1
78	s161654	1191	0.00078	1	s161654-SSR16	1	1191	1
79	s16216	170	0.00011	1	s16216-SSR16	1	170	1
80	s16341	899	0.00059	1	s16341-SSR18	1	899	0.6596
81	s169111	17	1e-05	1	s169111-SSR9	1	17	1
82	s170350	144	9e-05	1	s170350-SSR12	1	144	0.7986
83	s171822	1156	0.00076	1	s171822-SSR18	1	1156	1
84	s172002	707	0.00046	1	s172002-SSR15	1	707	1
85	s172213	72	4e-05	1	s172213-SSR21	1	72	1
86	s172843	2372	0.00157	1	s172843-SSR20	1	2372	1
87	s175293	2169	0.00143	1	s175293-SSR12	1	2169	0.485
88	s176799	3009	0.00199	1	s176799-SSR16	1	3009	0.7337
89	s176954	1548	0.00102	2	s176954-SSR15, s176954-SSR12	89.53%, 10.46%	1386, 162	25.82%, 0%
90	s178098	2500	0.00165	1	s178098-SSR15	1	2500	0.7532
91	s17883	3647	0.00241	1	s17883-SSR12	1	3647	1
92	s180124	144	9e-05	1	s180124-SSR25	1	144	1
93	s183915	676	0.00044	1	s183915-SSR15	1	676	0.5192
94	s185259	175	0.00011	1	s185259-SSR12	1	175	1
95	s18879	3469	0.00229	1	s18879-SSR16	1	3469	1
96	s197735	333	0.00022	1	s197735-SSR12	1	333	1
97	s198606	3917	0.00259	1	s198606-SSR9	1	3917	1
98	s205352	4016	0.00266	1	s205352-SSR15	1	4016	1
99	s207513	1000	0.00066	1	s207513-SSR12	1	1000	0.738
100	s207831	3651	0.00241	1	s207831-SSR16	1	3651	1
101	s208523	1580	0.00104	1	s208523-SSR12	1	1580	0.7702
102	s208746	2468	0.00163	1	s208746-SSR15	1	2468	1
103	s209981	1668	0.0011	1	s209981-SSR27	1	1668	1
104	s216165	1075	0.00071	1	s216165-SSR15	1	1075	1
105	s21739	162	0.0001	1	s21739-SSR9	1	162	1
106	s220390	3324	0.0022	1	s220390-SSR18	1	3324	1
107	s223396	4917	0.00325	1	s223396-SSR18	1	4917	1
108	s230423	2995	0.00198	1	s230423-SSR12	1	2995	1
109	s23814	1765	0.00116	1	s23814-SSR9	1	1765	1
110	s242344	12	0	1	s242344-SSR12	1	12	1
111	s243978	2770	0.00183	1	s243978-SSR12	1	2770	1
112	s249272	2404	0.00159	2	s249272-SSR30, s249272-SSR27	94.46%, 5.532%	2271, 133	100%, 100%
113	s255773	24	1e-05	1	s255773-SSR15	1	24	1
114	s255794	2216	0.00146	1	s255794-SSR21	1	2216	0.7084
115	s256663	1779	0.00117	1	s256663-SSR12	1	1779	0.6335
116	s256673	286	0.00018	1	s256673-SSR15	1	286	1
117	s256688	2460	0.00163	1	s256688-SSR24	1	2460	1
118	s257671	2675	0.00177	1	s257671-SSR15	1	2675	0.7764
119	s258878	1626	0.00107	1	s258878-SSR9	1	1626	1
120	s261077	1725	0.00114	1	s261077-SSR18	1	1725	1
121	s264343	27	1e-05	1	s264343-SSR15	1	27	1
122	s264347	2175	0.00144	1	s264347-SSR15	1	2175	0.7227
123	s265373	2497	0.00165	1	s265373-SSR15	1	2497	0.2799
124	s26593	3405	0.00225	1	s26593-SSR21	1	3405	1
125	s26682	1178	0.00078	1	s26682-SSR20	1	1178	1
126	s282049	312	0.0002	1	s282049-SSR12	1	312	1
127	s282988	2575	0.0017	1	s282988-SSR12	1	2575	1
128	s282991	1034	0.00068	1	s282991-SSR12	1	1034	1
129	s284563	452	0.00029	1	s284563-SSR21	1	452	1
130	s291054	2639	0.00174	1	s291054-SSR20	1	2639	1
131	s292450	887	0.00058	1	s292450-SSR12	1	887	1
132	s292970	10	0	1	s292970-SSR12	1	10	1
133	s293291	2217	0.00146	1	s293291-SSR24	1	2217	1
134	s293944	13	0	1	s293944-SSR16	1	13	1
135	s295894	2550	0.00169	1	s295894-SSR25	1	2550	1
136	s296136	3154	0.00209	1	s296136-SSR15	1	3154	1
137	s296336	4018	0.00266	1	s296336-SSR15	1	4018	1
138	s307826	3324	0.0022	1	s307826-SSR9	1	3324	0.4903
139	s31084	1332	0.00088	1	s31084-SSR18	1	1332	1
140	s312570	1198	0.00079	1	s312570-SSR9	1	1198	1
141	s313842	3127	0.00207	1	s313842-SSR24	1	3127	0
142	s313852	72	4e-05	1	s313852-SSR18	1	72	1
143	s317178	2578	0.0017	1	s317178-SSR18	1	2578	1
144	s317181	2505	0.00166	1	s317181-SSR21	1	2505	1
145	s317563	3439	0.00227	1	s317563-SSR9	1	3439	1
146	s317720	400	0.00026	1	s317720-SSR12	1	400	1
147	s345640	2130	0.00141	1	s345640-SSR21	1	2130	1
148	s347118	1627	0.00107	1	s347118-SSR12	1	1627	0
149	s347169	36	2e-05	1	s347169-SSR12	1	36	0.6666
150	s347218	1470	0.00097	1	s347218-SSR15	1	1470	1
151	s349159	1417	0.00093	1	s349159-SSR18	1	1417	1
152	s354492	3422	0.00226	1	s354492-SSR12	1	3422	1
153	s356228	1689	0.00111	1	s356228-SSR9	1	1689	1
154	s362342	1456	0.00096	1	s362342-SSR15	1	1456	1
155	s363421	2430	0.00161	1	s363421-SSR9	1	2430	1
156	s363819	701	0.00046	2	s363819-SSR30, s363819-SSR27	93.43%, 6.562%	655, 46	100%, 100%
157	s366656	1863	0.00123	1	s366656-SSR12	1	1863	1
158	s369906	2116	0.0014	1	s369906-SSR9	1	2116	1
159	s370117	1597	0.00105	1	s370117-SSR21	1	1597	1
160	s373149	2164	0.00143	1	s373149-SSR15	1	2164	1
161	s373164	26	1e-05	1	s373164-SSR21	1	26	1
162	s378951	1602	0.00106	1	s378951-SSR12	1	1602	1
163	s379016	1483	0.00098	1	s379016-SSR15	1	1483	1
164	s37957	3093	0.00204	1	s37957-SSR12	1	3093	1
165	s380881	2564	0.00169	1	s380881-SSR15	1	2564	1
166	s384905	14	0	1	s384905-SSR12	1	14	1
167	s387244	2210	0.00146	1	s387244-SSR24	1	2210	0.5217
168	s390474	1538	0.00101	2	s390474-SSR36, s390474-SSR33	84.78%, 15.21%	1304, 234	100%, 50.42%
169	s403319	3780	0.0025	1	s403319-SSR15	1	3780	1
170	s4121	1564	0.00103	1	s4121-SSR30	1	1564	1
171	s414594	414	0.00027	1	s414594-SSR18	1	414	1
172	s421403	2370	0.00157	1	s421403-SSR15	1	2370	1
173	s421431	1906	0.00126	1	s421431-SSR21	1	1906	1
174	s423645	1950	0.00129	1	s423645-SSR20	1	1950	1
175	s424763	888	0.00058	1	s424763-SSR16	1	888	1
176	s425306	4645	0.00307	1	s425306-SSR16	1	4645	1
177	s425466	2498	0.00165	1	s425466-SSR20	1	2498	1
178	s426147	2692	0.00178	1	s426147-SSR16	1	2692	1
179	s426716	1108	0.00073	1	s426716-SSR12	1	1108	1
180	s426841	3460	0.00229	1	s426841-SSR20	1	3460	1
181	s426991	3456	0.00229	1	s426991-SSR24	1	3456	1
182	s427582	1163	0.00077	1	s427582-SSR12	1	1163	0.6079
183	s428893	2076	0.00137	1	s428893-SSR20	1	2076	1
184	s429779	0	0	0
185	s431370	2653	0.00175	1	s431370-SSR16	1	2653	1
186	s431551	1270	0.00084	1	s431551-SSR20	1	1270	0.4842
187	s431948	2549	0.00168	1	s431948-SSR15	1	2549	0.3621
188	s432065	2895	0.00191	1	s432065-SSR20	1	2895	1
189	s432283	2217	0.00146	1	s432283-SSR15	1	2217	1
190	s432552	2325	0.00154	1	s432552-SSR20	1	2325	1
191	s432932	253	0.00016	1	s432932-SSR20	1	253	1
192	s433896	1335	0.00088	1	s433896-SSR15	1	1335	1
193	s434239	222	0.00014	2	s434239-SSR33, s434239-SSR30	93.24%, 6.756%	207, 15	100%, 100%
194	s441834	927	0.00061	1	s441834-SSR33	1	927	0.7411
195	s449820	3285	0.00217	1	s449820-SSR15	1	3285	1
196	s449883	1028	0.00068	1	s449883-SSR9	1	1028	1
197	s451278	3256	0.00215	1	s451278-SSR12	1	3256	1
198	s455201	161	0.0001	1	s455201-SSR9	1	161	1
199	s457102	1833	0.00121	1	s457102-SSR21	1	1833	1
200	s457105	13	0	1	s457105-SSR21	1	13	1
201	s458903	157	0.0001	1	s458903-SSR15	1	157	0.3375
202	s458918	2650	0.00175	1	s458918-SSR18	1	2650	1
203	s459130	3704	0.00245	1	s459130-SSR9	1	3704	1
204	s45937X	2279	0.00151	1	s45937X-SSR16	1	2279	1
205	s46124	23	1e-05	1	s46124-SSR20	1	23	1
206	s462535	13	0	1	s462535-SSR9	1	13	1
207	s465267	2447	0.00162	1	s465267-SSR18	1	2447	1
208	s470006	2942	0.00194	1	s470006-SSR18	1	2942	1
209	s471963	0	0	0
210	s472003	383	0.00025	2	s472003-SSR30, s472003-SSR27	88.51%, 11.48%	339, 44	53.68%, 100%
211	s482837	1295	0.00085	1	s482837-SSR9	1	1295	0.3065
212	s485230	592	0.00039	1	s485230-SSR18	1	592	0.7719
213	s485933	1180	0.00078	1	s485933-SSR18	1	1180	0.5008
214	s48611	215	0.00014	1	s48611-SSR15	1	215	1
215	s488751	779	0.00051	1	s488751-SSR12	1	779	1
216	s490622	3466	0.00229	1	s490622-SSR15	1	3466	1
217	s494111	3414	0.00226	1	s494111-SSR12	1	3414	1
218	s498481	2352	0.00155	2	s498481-SSR27, s498481-SSR24	93.49%, 6.505%	2199, 153	100%, 100%
219	s499955	1786	0.00118	1	s499955-SSR9	1	1786	1
220	s502720	3976	0.00263	1	s502720-SSR15	1	3976	1
221	s502723	1879	0.00124	1	s502723-SSR15	1	1879	1
222	s502726	609	0.0004	1	s502726-SSR15	1	609	1
223	s5061	343	0.00022	1	s5061-SSR15	1	343	1
224	s506734	27	1e-05	1	s506734-SSR9	1	27	0
225	s507636	0	0	0
226	s507640	1926	0.00127	1	s507640-SSR15	1	1926	1
227	s508769	3019	0.002	1	s508769-SSR12	1	3019	1
228	s50915	2871	0.0019	1	s50915-SSR20	1	2871	0.6234
229	s512722	15	0	1	s512722-SSR9	1	15	1
230	s513474	3304	0.00218	1	s513474-SSR9	1	3304	1
231	s514357	589	0.00039	1	s514357-SSR15	1	589	1
232	s514368	2035	0.00134	1	s514368-SSR18	1	2035	0.6673
233	s515657	2296	0.00152	1	s515657-SSR12	1	2296	0.7408
234	s5201	1817	0.0012	1	s5201-SSR12	1	1817	1
235	s522352	2365	0.00156	1	s522352-SSR18	1	2365	1
236	s52968	2731	0.00181	1	s52968-SSR24	1	2731	1
237	s552924	412	0.00027	1	s552924-SSR12	1	412	1
238	s552982	2349	0.00155	1	s552982-SSR12	1	2349	0.7462
239	s553327	604	0.0004	1	s553327-SSR21	1	604	1
240	s557938	115	7e-05	2	s557938-SSR4, s557938-SSR16	60.86%, 39.13%	70, 45	74.28%, 100%
241	s557981	2185	0.00144	1	s557981-SSR20	1	2185	0.6869
242	s558408	2171	0.00143	1	s558408-SSR12	1	2171	1
243	s558721	3064	0.00203	1	s558721-SSR12	1	3064	1
244	s559096	1614	0.00106	1	s559096-SSR12	1	1614	1
245	s559159	3640	0.00241	1	s559159-SSR20	1	3640	0.7354
246	s560098	856	0.00056	1	s560098-SSR12	1	856	1
247	s560880	2579	0.0017	1	s560880-SSR20	1	2579	1
248	s561072	551	0.00036	1	s561072-SSR12	1	551	1
249	s561449	3916	0.00259	1	s561449-SSR24	1	3916	0.7854
250	s562354	667	0.00044	1	s562354-SSR16	1	667	1
251	s562415	86	5e-05	1	s562415-SSR16	1	86	1
252	s563	1539	0.00102	1	s563-SSR20	1	1539	0.3892
253	s563031	3557	0.00235	1	s563031-SSR16	1	3557	1
254	s563307	591	0.00039	1	s563307-SSR12	1	591	1
255	s563476	2359	0.00156	1	s563476-SSR12	1	2359	0.7121
256	s565129	1520	0.001	1	s565129-SSR20	1	1520	1
257	s565421	3229	0.00214	1	s565421-SSR30	1	3229	1
258	s565633	208	0.00013	1	s565633-SSR20	1	208	1
259	s565674	0	0	0
260	s565846	2125	0.0014	1	s565846-SSR15	1	2125	1
261	s565960	396	0.00026	1	s565960-SSR15	1	396	1
262	s566300	1626	0.00107	1	s566300-SSR20	1	1626	0.6685
263	s566749	3085	0.00204	1	s566749-SSR20	1	3085	1
264	s567271	1329	0.00088	1	s567271-SSR20	1	1329	1
265	s567690	951	0.00063	1	s567690-SSR25	1	951	1
266	s567706	1820	0.0012	1	s567706-SSR25	1	1820	1
267	s5729	1978	0.00131	1	s5729-SSR15	1	1978	1
268	s574994	68	4e-05	1	s574994-SSR18	1	68	1
269	s592545	2731	0.00181	1	s592545-SSR18	1	2731	1
270	s600659	10	0	1	s600659-SSR30	1	10	1
271	s605279	2116	0.0014	1	s605279-SSR24	1	2116	1
272	s607802	959	0.00063	1	s607802-SSR21	1	959	1
273	s621564	1992	0.00132	1	s621564-SSR18	1	1992	0.7665
274	s624168	512	0.00033	1	s624168-SSR18	1	512	1
275	s625293	1916	0.00126	1	s625293-SSR12	1	1916	0.7411
276	s625360	177	0.00011	1	s625360-SSR15	1	177	1
277	s625659	1660	0.0011	1	s625659-SSR9	1	1660	1
278	s626333	3177	0.0021	1	s626333-SSR12	1	3177	0.5483
279	s627116	388	0.00025	1	s627116-SSR9	1	388	1
280	s628156	2263	0.00149	1	s628156-SSR9	1	2263	1
281	s629348	2806	0.00185	1	s629348-SSR15	1	2806	1
282	s629356	879	0.00058	1	s629356-SSR21	1	879	1
283	s631716	437	0.00028	1	s631716-SSR9	1	437	1
284	s631898	2248	0.00148	1	s631898-SSR24	1	2248	1
285	s634868	2536	0.00168	1	s634868-SSR12	1	2536	1
286	s642265	1908	0.00126	1	s642265-SSR12	1	1908	1
287	s642349	321	0.00021	1	s642349-SSR18	1	321	0.3676
288	s642745	1542	0.00102	1	s642745-SSR9	1	1542	1
289	s6496	1199	0.00079	1	s6496-SSR15	1	1199	1
290	s654558	1930	0.00127	1	s654558-SSR15	1	1930	1
291	s6567	2555	0.00169	1	s6567-SSR15	1	2555	1
292	s657594	3711	0.00245	1	s657594-SSR12	1	3711	1
293	s663114	2823	0.00187	1	s663114-SSR12	1	2823	1
294	s663532	57	3e-05	1	s663532-SSR20	1	57	1
295	s665935	4747	0.00314	1	s665935-SSR12	1	4747	1
296	s669058	377	0.00024	1	s669058-SSR16	1	377	1
297	s669181	2699	0.00178	1	s669181-SSR12	1	2699	1
298	s669984	68	4e-05	1	s669984-SSR20	1	68	1
299	s670373	2991	0.00198	1	s670373-SSR20	1	2991	1
300	s670915	1913	0.00126	1	s670915-SSR15	1	1913	0.7401
301	s671205	2052	0.00136	1	s671205-SSR15	1	2052	1
302	s671352	1227	0.00081	1	s671352-SSR15	1	1227	1
303	s671420	0	0	0
304	s677195	2501	0.00165	1	s677195-SSR15	1	2501	1
305	s679430	0	0	0
306	s681224	3844	0.00254	1	s681224-SSR9	1	3844	1
307	s682632	3690	0.00244	1	s682632-SSR9	1	3690	1
308	s682725	3530	0.00233	1	s682725-SSR15	1	3530	1
309	s688343	926	0.00061	1	s688343-SSR15	1	926	1
310	s691405	3679	0.00243	1	s691405-SSR12	1	3679	1
311	s691451	2215	0.00146	1	s691451-SSR18	1	2215	1
312	s692859	506	0.00033	1	s692859-SSR9	1	506	1
313	s694072	2227	0.00147	1	s694072-SSR18	1	2227	1
314	s703896	528	0.00034	1	s703896-SSR12	1	528	1
315	s705952	490	0.00032	1	s705952-SSR15	1	490	0.6918
316	s705980	1104	0.00073	1	s705980-SSR18	1	1104	0.3016
317	s711771	392	0.00025	1	s711771-SSR9	1	392	1
318	s714854	1091	0.00072	1	s714854-SSR9	1	1091	0.7956
319	s715172	1184	0.00078	1	s715172-SSR21	1	1184	1
320	s718256	1582	0.00104	1	s718256-SSR9	1	1582	0.797
321	s718700	1439	0.00095	1	s718700-SSR12	1	1439	1
322	s720391	1292	0.00085	1	s720391-SSR12	1	1292	1
323	s720485	2182	0.00144	1	s720485-SSR15	1	2182	0.6966
324	s720502	918	0.0006	1	s720502-SSR15	1	918	1
325	s721202	706	0.00046	1	s721202-SSR21	1	706	1
326	s723829	1914	0.00126	1	s723829-SSR12	1	1914	1
327	s732982	3190	0.00211	1	s732982-SSR15	1	3190	1
328	s732990	1766	0.00117	1	s732990-SSR27	1	1766	1
329	s735337	2897	0.00192	1	s735337-SSR9	1	2897	1
330	s737017	1256	0.00083	1	s737017-SSR18	1	1256	1
331	s738792	3028	0.002	1	s738792-SSR15	1	3028	1
332	s740066	2742	0.00181	1	s740066-SSR18	1	2742	1
333	s740253	1839	0.00121	1	s740253-SSR9	1	1839	0.7998
334	s746617	0	0	0
335	s746628	1385	0.00091	1	s746628-SSR18	1	1385	1
336	s756421	4619	0.00306	1	s756421-SSR12	1	4619	1
337	s758379	3314	0.00219	1	s758379-SSR12	1	3314	1
338	s765714	2159	0.00143	1	s765714-SSR15	1	2159	1
339	s774938	1076	0.00071	1	s774938-SSR12	1	1076	1
340	s778537	1882	0.00124	1	s778537-SSR18	1	1882	0.7646
341	s780538	64	4e-05	1	s780538-SSR12	1	64	0.6093
342	s780629	48	3e-05	1	s780629-SSR15	1	48	0.3333
343	s780657	3027	0.002	1	s780657-SSR18	1	3027	0.5295
344	s783699	267	0.00017	1	s783699-SSR9	1	267	0.2546
345	s784949	2477	0.00164	1	s784949-SSR18	1	2477	1
346	s784954	2869	0.0019	1	s784954-SSR27	1	2869	1
347	s787661	1817	0.0012	1	s787661-SSR12	1	1817	1
348	s787928	3009	0.00199	1	s787928-SSR32	1	3009	1
349	s789477	300	0.00019	1	s789477-SSR20	1	300	1
350	s790646	2343	0.00155	1	s790646-SSR16	1	2343	1
351	s792126	913	0.0006	1	s792126-SSR16	1	913	0.7557
352	s792483	209	0.00013	1	s792483-SSR12	1	209	1
353	s792490	10	0	1	s792490-SSR16	1	10	1
354	s793288	3246	0.00215	1	s793288-SSR20	1	3246	1
355	s793710	3434	0.00227	1	s793710-SSR24	1	3434	1
356	s794497	0	0	0
357	s794580	2302	0.00152	1	s794580-SSR32	1	2302	0.5373
358	s794804	2324	0.00154	1	s794804-SSR20	1	2324	1
359	s795376	1275	0.00084	1	s795376-SSR28	1	1275	1
360	s796780	2572	0.0017	1	s796780-SSR25	1	2572	1
361	s796797	608	0.0004	1	s796797-SSR15	1	608	1
362	s796946	4118	0.00272	1	s796946-SSR20	1	4118	1
363	s797065	1761	0.00116	1	s797065-SSR15	1	1761	0
364	s797256	1626	0.00107	1	s797256-SSR15	1	1626	1
365	s797348	1721	0.00114	1	s797348-SSR15	1	1721	0.7768
366	s797586	2892	0.00191	1	s797586-SSR20	1	2892	1
367	s797620	1321	0.00087	1	s797620-SSR15	1	1321	0.1188
368	s798159	2337	0.00154	1	s798159-SSR25	1	2337	1
369	s798171	321	0.00021	1	s798171-SSR20	1	321	1
370	s798329	1952	0.00129	1	s798329-SSR15	1	1952	1
371	s798455	48	3e-05	1	s798455-SSR15	1	48	1
372	s798464	2255	0.00149	1	s798464-SSR15	1	2255	1
373	s809687	435	0.00028	1	s809687-SSR21	1	435	0.7218
374	s813086	3644	0.00241	1	s813086-SSR9	1	3644	1
375	s813416	133	8e-05	1	s813416-SSR15	1	133	1
376	s820854	2028	0.00134	1	s820854-SSR15	1	2028	1
377	s827114	99	6e-05	1	s827114-SSR15	1	99	0.7171
378	s834453	2255	0.00149	1	s834453-SSR15	1	2255	0.7773
379	s834462	2041	0.00135	1	s834462-SSR15	1	2041	0.5688
380	s838195	1115	0.00073	1	s838195-SSR9	1	1115	0.6331
381	s838417	379	0.00025	1	s838417-SSR15	1	379	1
382	s842294	3008	0.00199	1	s842294-SSR15	1	3008	1
383	s849653	1364	0.0009	2	s849653-SSR30, s849653-SSR27	93.40%, 6.598%	1274, 90	100%, 100%
384	s850590	2122	0.0014	1	s850590-SSR12	1	2122	1
385	s850599	2742	0.00181	1	s850599-SSR12	1	2742	1
386	s850637	2319	0.00153	1	s850637-SSR15	1	2319	1
387	s850647	2244	0.00148	1	s850647-SSR21	1	2244	1
388	s852985	1333	0.00088	1	s852985-SSR9	1	1333	1
389	s855687	2332	0.00154	1	s855687-SSR21	1	2332	1
390	s855900	1388	0.00091	1	s855900-SSR9	1	1388	1
391	s856879	794	0.00052	1	s856879-SSR15	1	794	1
392	s863141	3243	0.00214	1	s863141-SSR9	1	3243	1
393	s868018	3705	0.00245	1	s868018-SSR15	1	3705	1
394	s868154	2029	0.00134	1	s868154-SSR9	1	2029	1
395	s87719	548	0.00036	1	s87719-SSR20	1	548	0.624
396	s878046	3997	0.00264	1	s878046-SSR21	1	3997	1
397	s885396	4039	0.00267	1	s885396-SSR15	1	4039	1
398	s886883	1317	0.00087	1	s886883-SSR18	1	1317	1
399	s887850	3464	0.00229	1	s887850-SSR20	1	3464	1
400	s888759	1175	0.00077	1	s888759-SSR20	1	1175	1
401	s889083	3146	0.00208	1	s889083-SSR16	1	3146	1
402	s889327	4759	0.00315	1	s889327-SSR20	1	4759	1
403	s890428	709	0.00046	1	s890428-SSR20	1	709	0
404	s890539	243	0.00016	1	s890539-SSR12	1	243	1
405	s890655	702	0.00046	1	s890655-SSR12	1	702	0.7777
406	s890982	1894	0.00125	1	s890982-SSR12	1	1894	1
407	s891545	12	0	1	s891545-SSR12	1	12	1
408	s89189	3639	0.00241	1	s89189-SSR12	1	3639	1
409	s893539	688	0.00045	1	s893539-SSR32	1	688	1
410	s894764	2536	0.00168	1	s894764-SSR15	1	2536	1
411	s894876	2639	0.00174	1	s894876-SSR20	1	2639	1
412	s894890	1300	0.00086	1	s894890-SSR15	1	1300	1
413	s895099	2969	0.00196	1	s895099-SSR20	1	2969	1
414	s895233	2938	0.00194	1	s895233-SSR20	1	2938	1
415	s895260	3533	0.00234	1	s895260-SSR30	1	3533	1
416	s895414	276	0.00018	2	s895414-SSR15, s895414-SSR10	93.11%, 6.884%	257, 19	100%, 0%
417	s895640	427	0.00028	2	s895640-SSR15, s895640-SSR20	90.63%, 9.367%	387, 40	100%, 100%
418	s8961	465	0.0003	2	s8961-SSR20, s8961-SSR16	91.82%, 8.172%	427, 38	100%, 100%
419	s898387	2830	0.00187	1	s898387-SSR9	1	2830	0.566
420	s899365	3368	0.00223	1	s899365-SSR9	1	3368	1
421	s899955	3528	0.00233	1	s899955-SSR15	1	3528	1
422	s903751	1621	0.00107	2	s903751-SSR27, s903751-SSR24	93.33%, 6.662%	1513, 108	100%, 100%
423	s909166	3083	0.00204	1	s909166-SSR18	1	3083	1
424	s911596	2163	0.00143	1	s911596-SSR12	1	2163	1
425	s911626	757	0.0005	1	s911626-SSR15	1	757	0.5482
426	s920088	2842	0.00188	1	s920088-SSR15	1	2842	1
427	s922742	5261	0.00348	1	s922742-SSR9	1	5261	1
428	s923531	125	8e-05	1	s923531-SSR12	1	125	0.752
429	s923634	1805	0.00119	1	s923634-SSR18	1	1805	1
430	s92527	1858	0.00123	1	s92527-SSR20	1	1858	0.7395
431	s926584	125	8e-05	1	s926584-SSR15	1	125	1
432	s927782	2086	0.00138	1	s927782-SSR12	1	2086	1
433	s930900	711	0.00047	1	s930900-SSR18	1	711	1
434	s93347	3611	0.00239	1	s93347-SSR16	1	3611	1
435	s933743	1150	0.00076	1	s933743-SSR12	1	1150	1
436	s939314	214	0.00014	1	s939314-SSR21	1	214	1
437	s945463	3577	0.00237	1	s945463-SSR9	1	3577	1
438	s948307	120	7e-05	1	s948307-SSR12	1	120	1
439	s948319	2099	0.00139	1	s948319-SSR12	1	2099	1
440	s952023	3037	0.00201	1	s952023-SSR12	1	3037	0.7023
441	s954303	558	0.00036	1	s954303-SSR15	1	558	1
442	s955996	1420	0.00094	1	s955996-SSR21	1	1420	1
443	s957109	47	3e-05	1	s957109-SSR12	1	47	1
444	s957181	1636	0.00108	1	s957181-SSR15	1	1636	0.7603
445	s958254	582	0.00038	1	s958254-SSR18	1	582	0.7869
446	s958544	433	0.00028	1	s958544-SSR12	1	433	1
447	s958562	3067	0.00203	1	s958562-SSR15	1	3067	1
448	s959810	1947	0.00129	1	s959810-SSR15	1	1947	1
449	s961128	3032	0.002	1	s961128-SSR9	1	3032	1
450	s969293	3039	0.00201	1	s969293-SSR9	1	3039	0.6791
451	s970012	206	0.00013	1	s970012-SSR18	1	206	1
452	s989537	5112	0.00338	1	s989537-SSR20	1	5112	1
453	s991015	3409	0.00225	1	s991015-SSR16	1	3409	1
454	s991188	2371	0.00157	1	s991188-SSR28	1	2371	1
455	s991588	1655	0.00109	1	s991588-SSR28	1	1655	0.7709
456	s991714	2244	0.00148	1	s991714-SSR20	1	2244	1
457	s992385	2645	0.00175	1	s992385-SSR20	1	2645	1
458	s992750	4364	0.00289	1	s992750-SSR16	1	4364	1
459	s992851	1562	0.00103	1	s992851-SSR20	1	1562	1
460	s993465	2621	0.00173	1	s993465-SSR12	1	2621	1
461	s994429	1891	0.00125	1	s994429-SSR12	1	1891	1
462	s994494	2188	0.00145	1	s994494-SSR12	1	2188	0.834
463	s994869	834	0.00055	1	s994869-SSR16	1	834	0.2637
464	s996733	181	0.00011	1	s996733-SSR15	1	181	1
465	s996830	2024	0.00134	1	s996830-SSR15	1	2024	0.7193
466	s996971	2601	0.00172	1	s996971-SSR20	1	2601	0.6009
467	s997078	1637	0.00108	1	s997078-SSR20	1	1637	0.05986
468	s997242	2124	0.0014	1	s997242-SSR20	1	2124	1
469	s997335	1124	0.00074	1	s997335-SSR20	1	1124	1
470	s997499	2377	0.00157	1	s997499-SSR20	1	2377	1
471	s997585	3940	0.00261	1	s997585-SSR15	1	3940	0.4385
472	s997640	373	0.00024	1	s997640-SSR20	1	373	1
473	s997741	2278	0.0015	1	s997741-SSR25	1	2278	1
474	s997901	2891	0.00191	1	s997901-SSR15	1	2891	1
475	s998431	2027	0.00134	1	s998431-SSR9	1	2027	1
476	s998792	26	1e-05	1	s998792-SSR9	1	26	1
477	Unknown	631187	0.4183	NA	NA	NA	NA	NA

## Sheet: Table S10
			AMGT-TS Jing724 result
#Site	Motif	Repeat_len	Reads_num	Valid_reads	Total_reads	Proportion
P01	AG	36	1	1	1	1
P20	TTTG	28	1	1	1	1
P22	GA	42	4	4	4	1
P33	AG	14	1	1	1	1
s563	TGCTG	20	1	3221	3221	0.000310463
s563	TGCTG	25	848	3221	3221	0.263272
s563	TGCTG	30	2371	3221	3221	0.736107
s563	TGCTG	35	1	3221	3221	0.000310463
s700	ATC	15	4620	4633	4633	0.997194
s700	ATC	18	12	4633	4633	0.00259011
s700	ATC	21	1	4633	4633	0.000215843
s4121	AGAGA	15	6	3210	3210	0.00186916
s4121	AGAGA	20	3142	3210	3210	0.978816
s4121	AGAGA	25	61	3210	3210	0.0190031
s4121	AGAGA	30	1	3210	3210	0.000311526
s5061	CCG	12	46	3300	3300	0.0139394
s5061	CCG	15	3240	3300	3300	0.981818
s5061	CCG	18	12	3300	3300	0.00363636
s5061	CCG	21	1	3300	3300	0.00030303
s5061	CCG	9	1	3300	3300	0.00030303
s5201	GCG	12	3	1977	1977	0.00151745
s5201	GCG	15	49	1977	1977	0.024785
s5201	GCG	18	1	1977	1977	0.000505817
s5201	GCG	6	2	1977	1977	0.00101163
s5201	GCG	9	1922	1977	1977	0.97218
s5729	GTCAT	10	3863	3903	3903	0.989751
s5729	GTCAT	15	4	3903	3903	0.00102485
s5729	GTCAT	25	36	3903	3903	0.00922367
s6496	GCTGC	15	171	171	171	1
s6567	AGG	12	1	847	848	0.00118064
s6567	AGG	15	264	847	848	0.311688
s6567	AGG	27	1	847	848	0.00118064
s6567	AGG	30	3	847	848	0.00354191
s6567	AGG	33	13	847	848	0.0153483
s6567	AGG	36	49	847	848	0.0578512
s6567	AGG	39	514	847	848	0.606848
s6567	AGG	42	2	847	848	0.00236127
s8961	ATGG	16	2	162	162	0.0123457
s8961	ATGG	20	160	162	162	0.987654
s14760	GTA	12	4803	4914	4914	0.977411
s14760	GTA	15	111	4914	4914	0.0225885
s15146	GATG	12	8	4845	4845	0.00165119
s15146	GATG	20	43	4845	4845	0.00887513
s15146	GATG	24	1	4845	4845	0.000206398
s15146	GATG	4	1	4845	4845	0.000206398
s15146	GATG	8	4792	4845	4845	0.989061
s16216	TTTG	12	1	376	376	0.00265957
s16216	TTTG	16	319	376	376	0.848404
s16216	TTTG	20	56	376	376	0.148936
s16341	CCG	12	2	1433	1433	0.00139567
s16341	CCG	15	56	1433	1433	0.0390789
s16341	CCG	18	1357	1433	1433	0.946964
s16341	CCG	21	18	1433	1433	0.0125611
s17883	ATA	12	1	4460	4460	0.000224215
s17883	ATA	15	86	4460	4460	0.0192825
s17883	ATA	18	149	4460	4460	0.0334081
s17883	ATA	21	4153	4460	4460	0.931166
s17883	ATA	24	70	4460	4460	0.0156951
s17883	ATA	27	1	4460	4460	0.000224215
s18879	GATG	16	31	4182	4182	0.00741272
s18879	GATG	20	4151	4182	4182	0.992587
s23814	GCC	12	2	1851	1851	0.0010805
s23814	GCC	15	177	1851	1851	0.095624
s23814	GCC	18	1668	1851	1851	0.901135
s23814	GCC	21	4	1851	1851	0.00216099
s26593	CCT	15	138	3824	3824	0.0360879
s26593	CCT	18	14	3824	3824	0.00366109
s26593	CCT	21	189	3824	3824	0.0494247
s26593	CCT	24	3480	3824	3824	0.910042
s26593	CCT	27	3	3824	3824	0.000784519
s26682	TGCAC	15	1	3620	3620	0.000276243
s26682	TGCAC	20	13	3620	3620	0.00359116
s26682	TGCAC	25	3605	3620	3620	0.995856
s26682	TGCAC	30	1	3620	3620	0.000276243
s31084	GAC	12	3	2247	2247	0.00133511
s31084	GAC	15	137	2247	2247	0.0609702
s31084	GAC	18	2103	2247	2247	0.935915
s31084	GAC	21	3	2247	2247	0.00133511
s31084	GAC	24	1	2247	2247	0.000445038
s32396	ATC	15	7	7	7	1
s32721	CAT	15	1	8	8	0.125
s32721	CAT	18	2	8	8	0.25
s32721	CAT	21	2	8	8	0.25
s32721	CAT	24	3	8	8	0.375
s36054	AAC	15	3	3	3	1
s37957	GAG	12	29	3021	3021	0.00959947
s37957	GAG	15	2990	3021	3021	0.989738
s37957	GAG	18	2	3021	3021	0.000662032
s45937	CCTG	12	14	3395	3395	0.00412371
s45937	CCTG	16	3358	3395	3395	0.989102
s45937	CCTG	20	22	3395	3395	0.00648012
s45937	CCTG	24	1	3395	3395	0.000294551
s46124	ATGGA	25	46	46	46	1
s48611	GAG	12	4	3025	3025	0.00132231
s48611	GAG	15	113	3025	3025	0.0373554
s48611	GAG	18	2901	3025	3025	0.959008
s48611	GAG	21	7	3025	3025	0.00231405
s50915	GAGTA	15	18	4537	4537	0.00396738
s50915	GAGTA	20	4496	4537	4537	0.990963
s50915	GAGTA	25	23	4537	4537	0.00506943
s52968	GCTG	12	12	3287	3287	0.00365074
s52968	GCTG	16	3235	3287	3287	0.98418
s52968	GCTG	20	40	3287	3287	0.0121692
s68507	TAA	15	7	7	7	1
s70228	TCAT	20	6	6	6	1
s87719	AGCGT	20	2006	2109	2109	0.951162
s87719	AGCGT	25	103	2109	2109	0.0488383
s89189	TCA	12	3723	3775	3775	0.986225
s89189	TCA	15	36	3775	3775	0.00953642
s89189	TCA	18	2	3775	3775	0.000529801
s89189	TCA	9	14	3775	3775	0.00370861
s91997	GAT	12	1	4	4	0.25
s91997	GAT	15	1	4	4	0.25
s91997	GAT	18	1	4	4	0.25
s91997	GAT	27	1	4	4	0.25
s92527	TCCA	12	9	3000	3000	0.003
s92527	TCCA	16	2954	3000	3000	0.984667
s92527	TCCA	20	35	3000	3000	0.0116667
s92527	TCCA	24	1	3000	3000	0.000333333
s92527	TCCA	28	1	3000	3000	0.000333333
s93347	GAAA	12	4467	4510	4510	0.990466
s93347	GAAA	16	11	4510	4510	0.00243902
s93347	GAAA	20	32	4510	4510	0.00709534
s100056	AGA	12	3360	3391	3391	0.990858
s100056	AGA	15	26	3391	3391	0.00766735
s100056	AGA	9	5	3391	3391	0.00147449
s102832	TGT	15	1	1	1	1
s103593	CCA	12	62	3818	3818	0.0162389
s103593	CCA	15	3752	3818	3818	0.982713
s103593	CCA	18	3	3818	3818	0.000785752
s103593	CCA	9	1	3818	3818	0.000261917
s106113	TGA	15	21	214	214	0.0981308
s106113	TGA	18	1	214	214	0.0046729
s106113	TGA	24	1	214	214	0.0046729
s106113	TGA	27	9	214	214	0.0420561
s106113	TGA	30	181	214	214	0.845794
s106113	TGA	33	1	214	214	0.0046729
s110266	ATCGT	25	1	1	1	1
s114261	ATC	12	1	3	3	0.333333
s114261	ATC	15	2	3	3	0.666667
s114858	AGC	12	3950	3996	3996	0.988488
s114858	AGC	15	34	3996	3996	0.00850851
s114858	AGC	9	12	3996	3996	0.003003
s116010	CGG	12	3125	3165	3165	0.987362
s116010	CGG	15	28	3165	3165	0.00884676
s116010	CGG	9	12	3165	3165	0.00379147
s116915	ATAG	16	35	4310	4310	0.00812065
s116915	ATAG	20	4274	4310	4310	0.991647
s116915	ATAG	24	1	4310	4310	0.000232019
s116929	CAG	12	43	5731	5731	0.00750305
s116929	CAG	15	5677	5731	5731	0.990578
s116929	CAG	18	9	5731	5731	0.00157041
s116929	CAG	21	1	5731	5731	0.00017449
s116929	CAG	9	1	5731	5731	0.00017449
s117172	CTCGA	25	1	1	1	1
s117886	ACA	15	2	2	2	1
s118039	GCC	12	31	3616	3616	0.00857301
s118039	GCC	15	2380	3616	3616	0.658186
s118039	GCC	18	2	3616	3616	0.000553097
s118039	GCC	3	19	3616	3616	0.00525443
s118039	GCC	6	1182	3616	3616	0.326881
s118039	GCC	9	2	3616	3616	0.000553097
s120036	CTGCA	10	4	3553	3553	0.00112581
s120036	CTGCA	15	3522	3553	3553	0.991275
s120036	CTGCA	20	8	3553	3553	0.00225162
s120036	CTGCA	25	18	3553	3553	0.00506614
s120036	CTGCA	30	1	3553	3553	0.000281452
s120374	CAGCG	10	351	359	359	0.977716
s120374	CAGCG	15	1	359	359	0.00278552
s120374	CAGCG	25	7	359	359	0.0194986
s123677	GGAT	12	26	5600	5600	0.00464286
s123677	GGAT	16	5537	5600	5600	0.98875
s123677	GGAT	20	37	5600	5600	0.00660714
s126231	TGAGC	10	3151	3184	3184	0.989636
s126231	TGAGC	15	2	3184	3184	0.000628141
s126231	TGAGC	20	1	3184	3184	0.00031407
s126231	TGAGC	25	30	3184	3184	0.00942211
s128841	TCG	12	5287	5336	5336	0.990817
s128841	TCG	15	43	5336	5336	0.00805847
s128841	TCG	9	6	5336	5336	0.00112444
s129690	TCC	12	7	3692	3692	0.00189599
s129690	TCC	15	17	3692	3692	0.00460455
s129690	TCC	6	2	3692	3692	0.000541712
s129690	TCC	9	3666	3692	3692	0.992958
s130610	GAG	15	3265	3414	3414	0.956356
s130610	GAG	6	147	3414	3414	0.043058
s130610	GAG	9	2	3414	3414	0.000585823
s131213	GTG	12	1	2192	2192	0.000456204
s131213	GTG	15	1982	2192	2192	0.904197
s131213	GTG	18	11	2192	2192	0.00501825
s131213	GTG	21	112	2192	2192	0.0510949
s131213	GTG	24	80	2192	2192	0.0364963
s131213	GTG	27	6	2192	2192	0.00273723
s133275	CGCC	0	9	9	9	1
s133383	TCG	12	3	3337	3337	0.000899011
s133383	TCG	15	7	3337	3337	0.00209769
s133383	TCG	6	1	3337	3337	0.00029967
s133383	TCG	9	3326	3337	3337	0.996704
s136111	GGGAG	15	7	2063	2063	0.00339312
s136111	GGGAG	20	1488	2063	2063	0.72128
s136111	GGGAG	25	516	2063	2063	0.250121
s136111	GGGAG	30	52	2063	2063	0.025206
s136249	GACGA	15	2	5153	5153	0.000388123
s136249	GACGA	20	21	5153	5153	0.0040753
s136249	GACGA	25	5129	5153	5153	0.995343
s136249	GACGA	30	1	5153	5153	0.000194062
s138537	GATG	20	3095	3433	4408	0.901544
s138537	GATG	24	1	3433	4408	0.00029129
s138537	GATG	32	1	3433	4408	0.00029129
s138537	GATG	36	5	3433	4408	0.00145645
s138537	GATG	40	138	3433	4408	0.0401981
s138537	GATG	44	190	3433	4408	0.0553452
s138537	GATG	48	3	3433	4408	0.000873871
s141371	CCAT	16	1	4560	4560	0.000219298
s141371	CCAT	20	72	4560	4560	0.0157895
s141371	CCAT	24	107	4560	4560	0.0234649
s141371	CCAT	28	4378	4560	4560	0.960088
s141371	CCAT	32	2	4560	4560	0.000438596
s141865	CGT	12	2	4151	4151	0.000481812
s141865	CGT	15	161	4151	4151	0.0387858
s141865	CGT	18	3977	4151	4151	0.958082
s141865	CGT	21	10	4151	4151	0.00240906
s141865	CGT	9	1	4151	4151	0.000240906
s142394	GCTCC	15	2601	2628	2628	0.989726
s142394	GCTCC	20	3	2628	2628	0.00114155
s142394	GCTCC	25	24	2628	2628	0.00913242
s144034	CTC	15	119	4141	4141	0.028737
s144034	CTC	18	4011	4141	4141	0.968607
s144034	CTC	21	11	4141	4141	0.00265636
s149275	CTC	12	2	1912	1912	0.00104602
s149275	CTC	15	1904	1912	1912	0.995816
s149275	CTC	18	5	1912	1912	0.00261506
s149275	CTC	21	1	1912	1912	0.000523013
s154817	CATAG	25	184	4426	4426	0.0415725
s154817	CATAG	30	52	4426	4426	0.0117488
s154817	CATAG	35	4182	4426	4426	0.944871
s154817	CATAG	40	8	4426	4426	0.0018075
s156675	CCGTC	10	3197	3237	3237	0.987643
s156675	CCGTC	15	2	3237	3237	0.000617856
s156675	CCGTC	25	38	3237	3237	0.0117393
s158252	AGC	12	5	4232	4232	0.00118147
s158252	AGC	15	30	4232	4232	0.00708885
s158252	AGC	6	4	4232	4232	0.00094518
s158252	AGC	9	4193	4232	4232	0.990784
s160952	CGG	0	1	3118	3118	0.000320718
s160952	CGG	12	6	3118	3118	0.00192431
s160952	CGG	15	21	3118	3118	0.00673509
s160952	CGG	18	2	3118	3118	0.000641437
s160952	CGG	3	1	3118	3118	0.000320718
s160952	CGG	6	1	3118	3118	0.000320718
s160952	CGG	9	3086	3118	3118	0.989737
s161654	AAAG	12	89	94	94	0.946809
s161654	AAAG	16	3	94	94	0.0319149
s161654	AAAG	20	2	94	94	0.0212766
s169111	TAG	12	2	1665	1665	0.0012012
s169111	TAG	15	25	1665	1665	0.015015
s169111	TAG	9	1638	1665	1665	0.983784
s170350	AAG	12	3563	3640	3640	0.978846
s170350	AAG	15	58	3640	3640	0.0159341
s170350	AAG	18	4	3640	3640	0.0010989
s170350	AAG	9	15	3640	3640	0.00412088
s171822	CCT	15	21	166	166	0.126506
s171822	CCT	18	141	166	166	0.849398
s171822	CCT	21	4	166	166	0.0240964
s172002	GGC	15	11	2569	2569	0.00428182
s172002	GGC	18	2	2569	2569	0.000778513
s172002	GGC	3	1	2569	2569	0.000389257
s172002	GGC	6	2554	2569	2569	0.994161
s172002	GGC	9	1	2569	2569	0.000389257
s172843	ATCCA	15	5	3157	3157	0.00158378
s172843	ATCCA	20	3100	3157	3157	0.981945
s172843	ATCCA	25	52	3157	3157	0.0164713
s175293	GAC	12	3147	3386	3386	0.929415
s175293	GAC	15	220	3386	3386	0.0649734
s175293	GAC	18	3	3386	3386	0.000886001
s175293	GAC	9	16	3386	3386	0.00472534
s176799	CAGC	16	30	3791	3791	0.00791348
s176799	CAGC	20	3761	3791	3791	0.992087
s176954	GCC	12	436	3147	3147	0.138545
s176954	GCC	15	2709	3147	3147	0.86082
s176954	GCC	18	2	3147	3147	0.000635526
s178098	TCC	12	32	3088	3088	0.0103627
s178098	TCC	15	3047	3088	3088	0.986723
s178098	TCC	18	9	3088	3088	0.00291451
s178396	CCG	9	6	6	6	1
s179335	GGAC	20	274	1250	1250	0.2192
s179335	GGAC	24	976	1250	1250	0.7808
s180124	TGCCC	15	2	3079	3079	0.000649562
s180124	TGCCC	20	25	3079	3079	0.00811952
s180124	TGCCC	25	3050	3079	3079	0.990581
s180124	TGCCC	30	2	3079	3079	0.000649562
s183915	GGGAG	15	3	142	142	0.0211268
s183915	GGGAG	25	139	142	142	0.978873
s185259	GTC	12	2726	2742	2742	0.994165
s185259	GTC	15	9	2742	2742	0.00328228
s185259	GTC	9	7	2742	2742	0.00255288
s197735	CTT	12	2	3219	3219	0.000621311
s197735	CTT	15	94	3219	3219	0.0292016
s197735	CTT	6	3	3219	3219	0.000931966
s197735	CTT	9	3120	3219	3219	0.969245
s198606	GAG	12	5	6431	6431	0.000777484
s198606	GAG	15	32	6431	6431	0.0049759
s198606	GAG	18	1	6431	6431	0.000155497
s198606	GAG	6	3	6431	6431	0.00046649
s198606	GAG	9	6390	6431	6431	0.993625
s205352	CTT	12	4653	4693	4693	0.991477
s205352	CTT	15	29	4693	4693	0.00617942
s205352	CTT	18	2	4693	4693	0.000426167
s205352	CTT	9	9	4693	4693	0.00191775
s205858	ATC	15	1	1	1	1
s207513	CACG	12	2188	2216	2216	0.987365
s207513	CACG	16	4	2216	2216	0.00180505
s207513	CACG	20	20	2216	2216	0.00902527
s207513	CACG	8	4	2216	2216	0.00180505
s207831	ATTT	12	20	2977	2977	0.00671817
s207831	ATTT	16	2926	2977	2977	0.982869
s207831	ATTT	20	30	2977	2977	0.0100773
s207831	ATTT	24	1	2977	2977	0.000335909
s208523	GGC	12	2537	2580	2580	0.983333
s208523	GGC	15	27	2580	2580	0.0104651
s208523	GGC	9	16	2580	2580	0.00620155
s209385	AGA	12	4	3854	3854	0.00103788
s209385	AGA	15	15	3854	3854	0.00389206
s209385	AGA	9	3835	3854	3854	0.99507
s209661	AAAC	16	1	3006	3006	0.000332668
s209661	AAAC	20	293	3006	3006	0.0974717
s209661	AAAC	24	2690	3006	3006	0.894877
s209661	AAAC	28	22	3006	3006	0.0073187
s209981	TTG	12	4	2874	2874	0.00139179
s209981	TTG	15	95	2874	2874	0.033055
s209981	TTG	18	2	2874	2874	0.000695894
s209981	TTG	21	10	2874	2874	0.00347947
s209981	TTG	24	134	2874	2874	0.0466249
s209981	TTG	27	2607	2874	2874	0.907098
s209981	TTG	30	22	2874	2874	0.00765484
s213740	AAG	15	4	21	21	0.190476
s213740	AAG	21	15	21	21	0.714286
s213740	AAG	24	1	21	21	0.047619
s213740	AAG	27	1	21	21	0.047619
s216165	ACA	15	35	1161	1161	0.0301464
s216165	ACA	18	1123	1161	1161	0.96727
s216165	ACA	21	3	1161	1161	0.00258398
s223396	AGG	12	41	4790	4790	0.0085595
s223396	AGG	15	4741	4790	4790	0.98977
s223396	AGG	18	7	4790	4790	0.00146138
s223396	AGG	9	1	4790	4790	0.000208768
s225166	ATA	15	5	5	5	1
s225174	ATC	9	1	1	1	1
s230423	CAA	12	4099	4157	4157	0.986048
s230423	CAA	15	36	4157	4157	0.00866009
s230423	CAA	18	17	4157	4157	0.00408949
s230423	CAA	9	5	4157	4157	0.00120279
s242344	CGC	9	1	1	1	1
s243978	CGT	12	3520	3565	3565	0.987377
s243978	CGT	15	21	3565	3565	0.0058906
s243978	CGT	18	2	3565	3565	0.00056101
s243978	CGT	9	22	3565	3565	0.00617111
s249272	GAA	12	2	3450	3450	0.00057971
s249272	GAA	15	45	3450	3450	0.0130435
s249272	GAA	18	100	3450	3450	0.0289855
s249272	GAA	21	3285	3450	3450	0.952174
s249272	GAA	24	18	3450	3450	0.00521739
s255760	GAT	15	1	1	1	1
s255773	GAT	15	371	394	394	0.941624
s255773	GAT	9	23	394	394	0.0583756
s256663	GCA	12	1	3969	3969	0.000251953
s256663	GCA	15	13	3969	3969	0.00327538
s256663	GCA	3	4	3969	3969	0.00100781
s256663	GCA	6	3951	3969	3969	0.995465
s256673	GCA	12	4	2475	2475	0.00161616
s256673	GCA	15	33	2475	2475	0.0133333
s256673	GCA	3	1	2475	2475	0.00040404
s256673	GCA	6	1	2475	2475	0.00040404
s256673	GCA	9	2436	2475	2475	0.984242
s256687	GCA	15	11	11	11	1
s256688	GCA	15	146	2844	2844	0.0513361
s256688	GCA	18	3	2844	2844	0.00105485
s256688	GCA	21	66	2844	2844	0.0232068
s256688	GCA	24	2622	2844	2844	0.921941
s256688	GCA	27	7	2844	2844	0.00246132
s257671	GCC	12	1	3126	3126	0.000319898
s257671	GCC	15	21	3126	3126	0.00671785
s257671	GCC	6	4	3126	3126	0.00127959
s257671	GCC	9	3100	3126	3126	0.991683
s258878	GCT	12	21	2888	2888	0.00727147
s258878	GCT	15	24	2888	2888	0.00831025
s258878	GCT	6	1	2888	2888	0.00034626
s258878	GCT	9	2842	2888	2888	0.984072
s261077	GGA	12	1	2202	2202	0.000454133
s261077	GGA	15	19	2202	2202	0.00862852
s261077	GGA	18	12	2202	2202	0.00544959
s261077	GGA	21	2164	2202	2202	0.982743
s261077	GGA	24	6	2202	2202	0.0027248
s264343	GTC	12	1	2961	2961	0.000337724
s264343	GTC	15	27	2961	2961	0.00911854
s264343	GTC	18	58	2961	2961	0.019588
s264343	GTC	21	2869	2961	2961	0.968929
s264343	GTC	24	6	2961	2961	0.00202634
s264347	GTC	12	4	57	57	0.0701754
s264347	GTC	15	49	57	57	0.859649
s264347	GTC	9	4	57	57	0.0701754
s265106	GTG	15	2	3	3	0.666667
s265106	GTG	9	1	3	3	0.333333
s265373	GTG	15	54	3443	3443	0.015684
s265373	GTG	18	88	3443	3443	0.0255591
s265373	GTG	21	3287	3443	3443	0.954691
s265373	GTG	24	14	3443	3443	0.00406622
s282049	TGG	15	36	1702	1702	0.0211516
s282049	TGG	18	1658	1702	1702	0.974148
s282049	TGG	21	8	1702	1702	0.00470035
s282090	TGG	15	36	36	36	1
s282988	TGT	12	3950	3993	3993	0.989231
s282988	TGT	15	27	3993	3993	0.00676183
s282988	TGT	9	16	3993	3993	0.00400701
s282991	TGT	12	22	28	28	0.785714
s282991	TGT	15	6	28	28	0.214286
s284563	TTA	15	71	2563	2563	0.0277019
s284563	TTA	18	2464	2563	2563	0.961373
s284563	TTA	21	28	2563	2563	0.0109247
s290375	ATAA	20	1	1	1	1
s291054	ATTT	16	30	4107	4107	0.0073046
s291054	ATTT	20	4077	4107	4107	0.992695
s292450	GCCA	20	12	1259	1259	0.00953137
s292450	GCCA	8	1247	1259	1259	0.990469
s292970	GTTT	12	1	1	1	1
s293291	TATG	16	16	3609	3609	0.00443336
s293291	TATG	20	3587	3609	3609	0.993904
s293291	TATG	24	5	3609	3609	0.00138543
s293291	TATG	28	1	3609	3609	0.000277085
s293944	TGCG	12	45	48	48	0.9375
s293944	TGCG	16	1	48	48	0.0208333
s293944	TGCG	20	2	48	48	0.0416667
s295894	GAGAC	20	24	4027	4027	0.00595977
s295894	GAGAC	25	4003	4027	4027	0.99404
s296336	TGCGA	10	6	4719	4719	0.00127146
s296336	TGCGA	15	4677	4719	4719	0.9911
s296336	TGCGA	20	8	4719	4719	0.00169527
s296336	TGCGA	25	28	4719	4719	0.00593346
s296493	TTTCT	25	1	1	1	1
s307826	AGA	12	2	5254	5254	0.000380662
s307826	AGA	15	23	5254	5254	0.00437762
s307826	AGA	6	9	5254	5254	0.00171298
s307826	AGA	9	5220	5254	5254	0.993529
s312570	AGC	12	4	1501	1501	0.00266489
s312570	AGC	15	9	1501	1501	0.005996
s312570	AGC	6	2	1501	1501	0.00133245
s312570	AGC	9	1486	1501	1501	0.990007
s313842	AGC	12	6	5271	5271	0.0011383
s313842	AGC	15	42	5271	5271	0.00796813
s313842	AGC	18	2	5271	5271	0.000379435
s313842	AGC	6	1	5271	5271	0.000189717
s313842	AGC	9	5220	5271	5271	0.990324
s313852	AGC	15	1960	2075	2075	0.944578
s313852	AGC	18	108	2075	2075	0.0520482
s313852	AGC	21	7	2075	2075	0.00337349
s317178	AGG	12	46	4594	4594	0.0100131
s317178	AGG	15	4543	4594	4594	0.988899
s317178	AGG	18	4	4594	4594	0.000870701
s317178	AGG	21	1	4594	4594	0.000217675
s317181	AGG	15	43	2432	2432	0.0176809
s317181	AGG	18	86	2432	2432	0.0353618
s317181	AGG	21	2298	2432	2432	0.944901
s317181	AGG	24	5	2432	2432	0.00205592
s317563	AGT	12	15	4774	4774	0.00314202
s317563	AGT	15	19	4774	4774	0.00397989
s317563	AGT	6	1	4774	4774	0.000209468
s317563	AGT	9	4739	4774	4774	0.992669
s317720	AGT	12	658	671	671	0.980626
s317720	AGT	15	7	671	671	0.0104322
s317720	AGT	9	6	671	671	0.00894188
s332965	CAG	12	11	91	91	0.120879
s332965	CAG	15	74	91	91	0.813187
s332965	CAG	18	2	91	91	0.021978
s332965	CAG	21	1	91	91	0.010989
s332965	CAG	9	3	91	91	0.032967
s345640	CGA	12	1	2783	2783	0.000359324
s345640	CGA	15	78	2783	2783	0.0280273
s345640	CGA	18	2701	2783	2783	0.970535
s345640	CGA	21	3	2783	2783	0.00107797
s347118	CGC	12	3421	3532	3532	0.968573
s347118	CGC	15	105	3532	3532	0.0297282
s347118	CGC	9	6	3532	3532	0.00169875
s347169	CGC	15	7	331	331	0.021148
s347169	CGC	3	2	331	331	0.0060423
s347169	CGC	6	319	331	331	0.963746
s347169	CGC	9	3	331	331	0.00906344
s347218	CGC	12	4	2230	2230	0.00179372
s347218	CGC	15	131	2230	2230	0.0587444
s347218	CGC	18	2084	2230	2230	0.934529
s347218	CGC	21	11	2230	2230	0.00493273
s349159	CGG	12	2547	2596	2596	0.981125
s349159	CGG	15	16	2596	2596	0.00616333
s349159	CGG	18	3	2596	2596	0.00115562
s349159	CGG	9	30	2596	2596	0.0115562
s354492	CTG	12	5	4167	4167	0.0011999
s354492	CTG	15	163	4167	4167	0.0391169
s354492	CTG	18	3992	4167	4167	0.958003
s354492	CTG	21	7	4167	4167	0.00167987
s356228	CTT	12	5	2682	2682	0.00186428
s356228	CTT	15	7	2682	2682	0.00260999
s356228	CTT	3	1	2682	2682	0.000372856
s356228	CTT	6	2	2682	2682	0.000745712
s356228	CTT	9	2667	2682	2682	0.994407
s358697	GAA	15	3	3	3	1
s363421	GAC	12	4	3532	3532	0.0011325
s363421	GAC	15	16	3532	3532	0.00453001
s363421	GAC	18	2	3532	3532	0.000566251
s363421	GAC	6	2	3532	3532	0.000566251
s363421	GAC	9	3508	3532	3532	0.993205
s363819	GAG	12	3	1537	1537	0.00195185
s363819	GAG	15	102	1537	1537	0.066363
s363819	GAG	18	88	1537	1537	0.0572544
s363819	GAG	21	1335	1537	1537	0.868575
s363819	GAG	24	9	1537	1537	0.00585556
s366656	GAG	12	42	2672	2672	0.0157186
s366656	GAG	15	2628	2672	2672	0.983533
s366656	GAG	18	2	2672	2672	0.000748503
s368524	GAT	15	1	1	1	1
s369906	GCA	12	19	1428	1428	0.0133053
s369906	GCA	15	1409	1428	1428	0.986695
s370117	GCA	12	1	3564	3564	0.000280584
s370117	GCA	15	97	3564	3564	0.0272166
s370117	GCA	18	110	3564	3564	0.0308642
s370117	GCA	21	3340	3564	3564	0.937149
s370117	GCA	24	14	3564	3564	0.00392817
s370117	GCA	27	1	3564	3564	0.000280584
s370117	GCA	9	1	3564	3564	0.000280584
s373149	GCG	12	32	3415	3415	0.00937042
s373149	GCG	15	3373	3415	3415	0.987701
s373149	GCG	18	10	3415	3415	0.00292826
s373164	GCG	12	2	1301	1301	0.00153728
s373164	GCG	15	32	1301	1301	0.0245965
s373164	GCG	18	45	1301	1301	0.0345888
s373164	GCG	21	1217	1301	1301	0.935434
s373164	GCG	24	5	1301	1301	0.0038432
s378951	GGC	12	2600	2634	2634	0.987092
s378951	GGC	15	26	2634	2634	0.00987092
s378951	GGC	18	3	2634	2634	0.00113895
s378951	GGC	9	5	2634	2634	0.00189825
s379016	GGC	12	68	3366	3366	0.020202
s379016	GGC	15	3293	3366	3366	0.978313
s379016	GGC	18	3	3366	3366	0.000891266
s379016	GGC	21	1	3366	3366	0.000297089
s379016	GGC	9	1	3366	3366	0.000297089
s380881	GTA	15	3	3425	3425	0.000875912
s380881	GTA	6	3420	3425	3425	0.99854
s380881	GTA	9	2	3425	3425	0.000583942
s384905	GTT	12	359	367	367	0.978202
s384905	GTT	15	4	367	367	0.0108992
s384905	GTT	18	1	367	367	0.0027248
s384905	GTT	9	3	367	367	0.00817439
s387244	TAA	12	1	5504	5504	0.000181686
s387244	TAA	15	124	5504	5504	0.0225291
s387244	TAA	18	155	5504	5504	0.0281613
s387244	TAA	21	5109	5504	5504	0.928234
s387244	TAA	24	114	5504	5504	0.0207122
s387244	TAA	27	1	5504	5504	0.000181686
s390474	TCA	12	2	4364	4397	0.000458295
s390474	TCA	15	1826	4364	4397	0.418423
s390474	TCA	18	22	4364	4397	0.00504125
s390474	TCA	21	1	4364	4397	0.000229148
s390474	TCA	24	3	4364	4397	0.000687443
s390474	TCA	30	3	4364	4397	0.000687443
s390474	TCA	33	14	4364	4397	0.00320807
s390474	TCA	36	164	4364	4397	0.0375802
s390474	TCA	39	2301	4364	4397	0.527269
s390474	TCA	42	28	4364	4397	0.00641613
s390475	TCA	15	2	2	2	1
s403319	TCT	12	1	2839	2839	0.000352237
s403319	TCT	15	964	2839	2839	0.339556
s403319	TCT	18	22	2839	2839	0.00774921
s403319	TCT	24	1	2839	2839	0.000352237
s403319	TCT	27	16	2839	2839	0.00563579
s403319	TCT	30	226	2839	2839	0.0796055
s403319	TCT	33	1597	2839	2839	0.562522
s403319	TCT	36	12	2839	2839	0.00422684
s414594	TTA	12	1	618	618	0.00161812
s414594	TTA	15	14	618	618	0.0226537
s414594	TTA	18	23	618	618	0.0372168
s414594	TTA	21	564	618	618	0.912621
s414594	TTA	24	15	618	618	0.0242718
s414594	TTA	9	1	618	618	0.00161812
s421403	TTG	12	43	3394	3394	0.0126694
s421403	TTG	15	3343	3394	3394	0.984973
s421403	TTG	18	8	3394	3394	0.0023571
s421431	TTG	12	3	3052	3052	0.000982962
s421431	TTG	15	2	3052	3052	0.000655308
s421431	TTG	9	3047	3052	3052	0.998362
s422610	ACAA	12	1	5	6	0.2
s422610	ACAA	20	3	5	6	0.6
s422610	ACAA	8	1	5	6	0.2
s423645	AGCT	16	43	3919	3919	0.0109722
s423645	AGCT	20	3874	3919	3919	0.988517
s423645	AGCT	24	2	3919	3919	0.000510334
s425466	CATG	12	5562	5617	5617	0.990208
s425466	CATG	16	22	5617	5617	0.00391668
s425466	CATG	20	18	5617	5617	0.00320456
s425466	CATG	8	15	5617	5617	0.00267046
s426147	CGGA	12	23	3508	3508	0.00655644
s426147	CGGA	16	3466	3508	3508	0.988027
s426147	CGGA	20	19	3508	3508	0.00541619
s426716	GAAA	12	3587	3630	3630	0.988154
s426716	GAAA	16	5	3630	3630	0.00137741
s426716	GAAA	20	35	3630	3630	0.00964187
s426716	GAAA	8	3	3630	3630	0.000826446
s426841	GAAT	16	35	2281	2281	0.0153441
s426841	GAAT	20	2244	2281	2281	0.983779
s426841	GAAT	24	2	2281	2281	0.000876808
s426991	GATA	16	53	5648	5648	0.00938385
s426991	GATA	20	5590	5648	5648	0.989731
s426991	GATA	24	5	5648	5648	0.000885269
s427626	GCTA	16	4	5	5	0.8
s427626	GCTA	20	1	5	5	0.2
s428893	TATC	20	3	29	29	0.103448
s428893	TATC	24	26	29	29	0.896552
s429779	TGAA	20	5	5	10	1
s431370	TTTA	12	54	4686	4691	0.0115237
s431370	TTTA	16	4414	4686	4691	0.941955
s431370	TTTA	20	218	4686	4691	0.0465216
s431551	TTTC	16	7	3500	3500	0.002
s431551	TTTC	20	3493	3500	3500	0.998
s431846	AAAGA	25	12	12	12	1
s431948	AACAA	20	1	3988	3988	0.000250752
s431948	AACAA	25	151	3988	3988	0.0378636
s431948	AACAA	30	3794	3988	3988	0.951354
s431948	AACAA	35	42	3988	3988	0.0105316
s432283	ATATG	10	2846	2874	2874	0.990257
s432283	ATATG	15	4	2874	2874	0.00139179
s432283	ATATG	25	24	2874	2874	0.00835073
s432552	CCATG	20	1	1	1	1
s432932	CTTCC	10	1	402	402	0.00248756
s432932	CTTCC	15	390	402	402	0.970149
s432932	CTTCC	20	2	402	402	0.00497512
s432932	CTTCC	25	9	402	402	0.0223881
s433896	TGTTG	10	3165	3206	3206	0.987211
s433896	TGTTG	15	2	3206	3206	0.00062383
s433896	TGTTG	25	39	3206	3206	0.0121647
s434239	AAC	15	1261	1311	1316	0.961861
s434239	AAC	27	9	1311	1316	0.00686499
s434239	AAC	30	4	1311	1316	0.00305111
s434239	AAC	33	31	1311	1316	0.0236461
s434239	AAC	36	6	1311	1316	0.00457666
s435258	AAG	15	17	17	17	1
s441834	ACA	15	137	1537	1538	0.0891347
s441834	ACA	18	2	1537	1538	0.00130124
s441834	ACA	30	5	1537	1538	0.00325309
s441834	ACA	33	76	1537	1538	0.049447
s441834	ACA	36	1264	1537	1538	0.822381
s441834	ACA	39	53	1537	1538	0.0344828
s449820	AGA	12	72	5162	5162	0.0139481
s449820	AGA	15	5073	5162	5162	0.982759
s449820	AGA	18	15	5162	5162	0.00290585
s449820	AGA	21	1	5162	5162	0.000193723
s449820	AGA	9	1	5162	5162	0.000193723
s451278	AGC	12	4424	4481	4481	0.98728
s451278	AGC	15	39	4481	4481	0.00870341
s451278	AGC	18	1	4481	4481	0.000223164
s451278	AGC	9	17	4481	4481	0.0037938
s455201	ATA	12	3789	3882	3882	0.976043
s455201	ATA	15	81	3882	3882	0.0208655
s455201	ATA	9	12	3882	3882	0.00309119
s457102	ATA	12	2101	2147	2147	0.978575
s457102	ATA	15	34	2147	2147	0.0158361
s457102	ATA	18	1	2147	2147	0.000465766
s457102	ATA	9	11	2147	2147	0.00512343
s458903	ATC	12	1	2215	2215	0.000451467
s458903	ATC	15	15	2215	2215	0.00677201
s458903	ATC	18	1	2215	2215	0.000451467
s458903	ATC	6	1	2215	2215	0.000451467
s458903	ATC	9	2197	2215	2215	0.991874
s458918	ATC	12	32	3809	3809	0.00840116
s458918	ATC	15	3769	3809	3809	0.989499
s458918	ATC	18	1	3809	3809	0.000262536
s458918	ATC	21	7	3809	3809	0.00183775
s459130	ATG	12	4	4925	4925	0.000812183
s459130	ATG	15	119	4925	4925	0.0241624
s459130	ATG	18	1	4925	4925	0.000203046
s459130	ATG	9	4801	4925	4925	0.974822
s462535	ATT	12	1	2534	2534	0.000394633
s462535	ATT	15	95	2534	2534	0.0374901
s462535	ATT	9	2438	2534	2534	0.962115
s465200	CAA	9	1	1	1	1
s465267	CAA	12	24	3096	3096	0.00775194
s465267	CAA	15	3057	3096	3096	0.987403
s465267	CAA	18	14	3096	3096	0.00452196
s465267	CAA	9	1	3096	3096	0.000322997
s470006	CAG	12	6	3899	3899	0.00153886
s470006	CAG	15	146	3899	3899	0.0374455
s470006	CAG	18	3737	3899	3899	0.958451
s470006	CAG	21	9	3899	3899	0.00230828
s470006	CAG	9	1	3899	3899	0.000256476
s471963	CAT	15	58	2528	2528	0.022943
s471963	CAT	18	49	2528	2528	0.0193829
s471963	CAT	21	2410	2528	2528	0.953323
s471963	CAT	24	11	2528	2528	0.00435127
s472003	CCA	12	3	2551	2551	0.00117601
s472003	CCA	15	210	2551	2551	0.0823207
s472003	CCA	18	81	2551	2551	0.0317523
s472003	CCA	21	2250	2551	2551	0.882007
s472003	CCA	24	7	2551	2551	0.00274402
s482837	CGC	12	3	3080	3080	0.000974026
s482837	CGC	15	376	3080	3080	0.122078
s482837	CGC	18	2701	3080	3080	0.876948
s485230	CGG	12	1	2076	2076	0.000481696
s485230	CGG	15	105	2076	2076	0.050578
s485230	CGG	18	1966	2076	2076	0.947013
s485230	CGG	21	4	2076	2076	0.00192678
s485933	CGT	12	1548	1613	1613	0.959702
s485933	CGT	15	42	1613	1613	0.0260384
s485933	CGT	9	23	1613	1613	0.0142591
s488751	CTC	12	26	1087	1087	0.023919
s488751	CTC	15	1057	1087	1087	0.972401
s488751	CTC	18	3	1087	1087	0.00275989
s488751	CTC	9	1	1087	1087	0.000919963
s490622	CTG	12	3965	4043	4043	0.980707
s490622	CTG	15	59	4043	4043	0.0145931
s490622	CTG	18	6	4043	4043	0.00148405
s490622	CTG	9	13	4043	4043	0.00321543
s490658	CTT	15	3	3	3	1
s494111	CTT	12	4338	4385	4385	0.989282
s494111	CTT	15	32	4385	4385	0.00729761
s494111	CTT	9	15	4385	4385	0.00342075
s498481	GAA	15	67	4465	4465	0.0150056
s498481	GAA	18	171	4465	4465	0.0382979
s498481	GAA	21	4210	4465	4465	0.942889
s498481	GAA	24	17	4465	4465	0.00380739
s499955	GAG	12	2	3170	3236	0.000630915
s499955	GAG	15	191	3170	3236	0.0602524
s499955	GAG	18	2	3170	3236	0.000630915
s499955	GAG	9	2975	3170	3236	0.938486
s502723	GAG	12	64	2865	2865	0.0223386
s502723	GAG	15	2799	2865	2865	0.976963
s502723	GAG	18	1	2865	2865	0.00034904
s502723	GAG	9	1	2865	2865	0.00034904
s502726	GAG	12	11	1030	1030	0.0106796
s502726	GAG	15	1018	1030	1030	0.98835
s502726	GAG	18	1	1030	1030	0.000970874
s502740	GAT	15	1	1	1	1
s504725	GAT	15	2	2	2	1
s506734	GCC	15	52	2107	2108	0.0246796
s506734	GCC	3	2046	2107	2108	0.971049
s506734	GCC	6	7	2107	2108	0.00332226
s506734	GCC	9	2	2107	2108	0.000949217
s507636	GCC	12	4	1999	1999	0.002001
s507636	GCC	15	101	1999	1999	0.0505253
s507636	GCC	18	1883	1999	1999	0.941971
s507636	GCC	21	11	1999	1999	0.00550275
s507640	GCC	15	82	1841	1841	0.044541
s507640	GCC	18	1755	1841	1841	0.953286
s507640	GCC	21	4	1841	1841	0.00217273
s508769	GCG	12	4160	4202	4202	0.990005
s508769	GCG	15	30	4202	4202	0.00713946
s508769	GCG	18	1	4202	4202	0.000237982
s508769	GCG	9	11	4202	4202	0.0026178
s512722	GGA	12	3	2042	2042	0.00146915
s512722	GGA	15	5	2042	2042	0.00244858
s512722	GGA	6	1	2042	2042	0.000489716
s512722	GGA	9	2033	2042	2042	0.995593
s513474	GGC	12	1	4757	4757	0.000210217
s513474	GGC	15	173	4757	4757	0.0363675
s513474	GGC	18	4572	4757	4757	0.96111
s513474	GGC	21	11	4757	4757	0.00231238
s514357	GGC	12	16	586	586	0.0273038
s514357	GGC	15	566	586	586	0.96587
s514357	GGC	18	4	586	586	0.00682594
s514368	GGC	15	20	5314	5314	0.00376364
s514368	GGC	6	5294	5314	5314	0.996236
s515657	GGT	12	3107	3219	3219	0.965207
s515657	GGT	15	48	3219	3219	0.0149115
s515657	GGT	6	2	3219	3219	0.000621311
s515657	GGT	9	62	3219	3219	0.0192606
s537867	TCT	15	1	1	1	1
s541325	TGA	15	3599	3714	3714	0.969036
s541325	TGA	24	1	3714	3714	0.000269251
s541325	TGA	27	89	3714	3714	0.0239634
s541325	TGA	30	25	3714	3714	0.00673129
s541341	TGA	15	8	8	8	1
s546697	TGT	12	3	5	5	0.6
s546697	TGT	15	1	5	5	0.2
s546697	TGT	9	1	5	5	0.2
s552924	TTC	12	75	4719	4719	0.0158932
s552924	TTC	15	4631	4719	4719	0.981352
s552924	TTC	18	13	4719	4719	0.00275482
s552982	TTC	12	39	4048	4048	0.00963439
s552982	TTC	15	4000	4048	4048	0.988142
s552982	TTC	18	9	4048	4048	0.00222332
s553327	TTC	15	33	847	847	0.038961
s553327	TTC	18	812	847	847	0.958678
s553327	TTC	21	2	847	847	0.00236127
s557938	ATAG	20	58	58	58	1
s557981	ATCA	16	37	4449	4449	0.00831648
s557981	ATCA	20	4412	4449	4449	0.991684
s558408	ATGG	16	13	3513	3513	0.00370054
s558408	ATGG	20	3499	3513	3513	0.996015
s558408	ATGG	28	1	3513	3513	0.000284657
s558721	ATTC	12	1	4474	4474	0.000223514
s558721	ATTC	16	37	4474	4474	0.00827
s558721	ATTC	20	4433	4474	4474	0.990836
s558721	ATTC	24	3	4474	4474	0.000670541
s559096	CACG	12	3	2372	2372	0.00126476
s559096	CACG	20	16	2372	2372	0.00674536
s559096	CACG	8	2353	2372	2372	0.99199
s559159	CAGG	12	6205	6225	6225	0.996787
s559159	CAGG	16	1	6225	6225	0.000160643
s559159	CAGG	20	19	6225	6225	0.00305221
s560098	CTAG	12	150	1473	1473	0.101833
s560098	CTAG	20	15	1473	1473	0.0101833
s560098	CTAG	28	1	1473	1473	0.000678887
s560098	CTAG	4	891	1473	1473	0.604888
s560098	CTAG	8	416	1473	1473	0.282417
s560880	GCAC	12	3981	4038	4038	0.985884
s560880	GCAC	16	3	4038	4038	0.000742942
s560880	GCAC	20	33	4038	4038	0.00817236
s560880	GCAC	8	21	4038	4038	0.00520059
s561072	GCAT	12	3512	3659	3659	0.959825
s561072	GCAT	16	1	3659	3659	0.000273299
s561072	GCAT	20	146	3659	3659	0.0399016
s561449	GCTC	20	177	4627	4627	0.0382537
s561449	GCTC	24	4439	4627	4627	0.959369
s561449	GCTC	28	11	4627	4627	0.00237735
s562068	GTTT	20	3	3	3	1
s562354	TAAT	12	3	1513	1513	0.00198282
s562354	TAAT	16	1499	1513	1513	0.990747
s562354	TAAT	20	11	1513	1513	0.00727032
s562415	TAGA	12	1	2070	2071	0.000483092
s562415	TAGA	16	3	2070	2071	0.00144928
s562415	TAGA	20	2062	2070	2071	0.996135
s562415	TAGA	28	4	2070	2071	0.00193237
s563031	TCGA	12	71	73	73	0.972603
s563031	TCGA	16	1	73	73	0.0136986
s563031	TCGA	20	1	73	73	0.0136986
s563307	TCTA	12	3	3880	3880	0.000773196
s563307	TCTA	16	3	3880	3880	0.000773196
s563307	TCTA	20	34	3880	3880	0.00876289
s563307	TCTA	4	1	3880	3880	0.000257732
s563307	TCTA	8	3839	3880	3880	0.989433
s563476	TGCC	12	4	4147	4147	0.000964553
s563476	TGCC	20	317	4147	4147	0.0764408
s563476	TGCC	4	1	4147	4147	0.000241138
s563476	TGCC	8	3825	4147	4147	0.922354
s565129	AAAAC	10	1	2607	2607	0.000383583
s565129	AAAAC	15	2484	2607	2607	0.952819
s565129	AAAAC	20	39	2607	2607	0.0149597
s565129	AAAAC	25	83	2607	2607	0.0318374
s565421	AAATG	25	156	5633	5633	0.0276939
s565421	AAATG	30	5475	5633	5633	0.971951
s565421	AAATG	35	2	5633	5633	0.000355051
s565633	ACGGA	15	2	3140	3140	0.000636943
s565633	ACGGA	20	242	3140	3140	0.0770701
s565633	ACGGA	25	2896	3140	3140	0.922293
s565674	AGAAG	25	136	1613	1613	0.0843149
s565674	AGAAG	30	20	1613	1613	0.0123993
s565674	AGAAG	35	1456	1613	1613	0.902666
s565674	AGAAG	40	1	1613	1613	0.000619963
s565846	ATGCC	20	198	4480	4480	0.0441964
s565846	ATGCC	25	4281	4480	4480	0.95558
s565846	ATGCC	30	1	4480	4480	0.000223214
s566300	CTACT	15	1551	1568	1568	0.989158
s566300	CTACT	20	1	1568	1568	0.000637755
s566300	CTACT	25	16	1568	1568	0.0102041
s566749	GCTTT	10	7	3989	3989	0.00175483
s566749	GCTTT	15	3926	3989	3989	0.984207
s566749	GCTTT	20	24	3989	3989	0.00601655
s566749	GCTTT	25	32	3989	3989	0.00802206
s567271	TGATT	10	1	1849	1849	0.000540833
s567271	TGATT	15	1798	1849	1849	0.972418
s567271	TGATT	20	22	1849	1849	0.0118983
s567271	TGATT	25	28	1849	1849	0.0151433
s567690	TTTTC	20	3	1155	1155	0.0025974
s567690	TTTTC	25	1152	1155	1155	0.997403
s567706	TTTTG	20	2	3761	3761	0.000531773
s567706	TTTTG	25	3759	3761	3761	0.999468
s574994	ACA	12	2	3337	3337	0.000599341
s574994	ACA	15	185	3337	3337	0.055439
s574994	ACA	18	3138	3337	3337	0.940366
s574994	ACA	21	12	3337	3337	0.00359604
s592545	CAA	12	6	4378	4378	0.00137049
s592545	CAA	15	194	4378	4378	0.0443125
s592545	CAA	18	4171	4378	4378	0.952718
s592545	CAA	21	7	4378	4378	0.0015989
s600659	CCT	12	2	367	367	0.00544959
s600659	CCT	15	59	367	367	0.160763
s600659	CCT	18	2	367	367	0.00544959
s600659	CCT	21	2	367	367	0.00544959
s600659	CCT	24	15	367	367	0.0408719
s600659	CCT	27	287	367	367	0.782016
s605279	CGA	15	53	3687	3687	0.0143748
s605279	CGA	18	5	3687	3687	0.00135612
s605279	CGA	21	86	3687	3687	0.0233252
s605279	CGA	24	3535	3687	3687	0.958774
s605279	CGA	27	8	3687	3687	0.00216979
s607802	CGG	12	1	1462	1462	0.000683995
s607802	CGG	15	61	1462	1462	0.0417237
s607802	CGG	18	1392	1462	1462	0.95212
s607802	CGG	21	8	1462	1462	0.00547196
s610677	CTC	12	4162	4250	4250	0.979294
s610677	CTC	15	73	4250	4250	0.0171765
s610677	CTC	9	15	4250	4250	0.00352941
s621564	GAG	12	1	2634	2634	0.000379651
s621564	GAG	15	96	2634	2634	0.0364465
s621564	GAG	18	2531	2634	2634	0.960896
s621564	GAG	21	6	2634	2634	0.0022779
s622222	GAT	15	2	2	2	1
s624168	GCA	12	2	3339	3339	0.000598982
s624168	GCA	15	164	3339	3339	0.0491165
s624168	GCA	18	3150	3339	3339	0.943396
s624168	GCA	21	23	3339	3339	0.00688829
s625293	GCC	12	2998	3029	3029	0.989766
s625293	GCC	15	14	3029	3029	0.00462199
s625293	GCC	9	17	3029	3029	0.00561241
s625360	GCC	12	2403	2423	2423	0.991746
s625360	GCC	15	15	2423	2423	0.00619067
s625360	GCC	9	5	2423	2423	0.00206356
s625659	GCG	12	2140	2153	2153	0.993962
s625659	GCG	15	7	2153	2153	0.00325128
s625659	GCG	18	1	2153	2153	0.000464468
s625659	GCG	9	5	2153	2153	0.00232234
s626333	GCG	12	3294	3494	3494	0.942759
s626333	GCG	15	191	3494	3494	0.0546651
s626333	GCG	18	1	3494	3494	0.000286205
s626333	GCG	9	8	3494	3494	0.00228964
s628156	GGA	12	1790	1905	1905	0.939633
s628156	GGA	15	32	1905	1905	0.0167979
s628156	GGA	6	3	1905	1905	0.0015748
s628156	GGA	9	80	1905	1905	0.0419948
s629348	GGA	12	45	3410	3410	0.0131965
s629348	GGA	15	3363	3410	3410	0.986217
s629348	GGA	18	2	3410	3410	0.00058651
s629356	GGA	12	4	2826	2826	0.00141543
s629356	GGA	15	106	2826	2826	0.0375088
s629356	GGA	18	95	2826	2826	0.0336164
s629356	GGA	21	2614	2826	2826	0.924982
s629356	GGA	24	7	2826	2826	0.002477
s631716	GTA	12	51	3165	3165	0.0161137
s631716	GTA	15	3103	3165	3165	0.980411
s631716	GTA	18	10	3165	3165	0.00315956
s631716	GTA	9	1	3165	3165	0.000315956
s631898	GTA	15	61	2790	2790	0.0218638
s631898	GTA	18	107	2790	2790	0.0383513
s631898	GTA	21	2611	2790	2790	0.935842
s631898	GTA	24	11	2790	2790	0.00394265
s634868	GTT	12	9	2992	2992	0.00300802
s634868	GTT	15	2971	2992	2992	0.992981
s634868	GTT	18	12	2992	2992	0.00401069
s639384	TCA	15	4	4	4	1
s642265	TCA	12	2539	2563	2563	0.990636
s642265	TCA	15	18	2563	2563	0.00702302
s642265	TCA	9	6	2563	2563	0.00234101
s642349	TCA	15	33	2984	2984	0.011059
s642349	TCA	18	60	2984	2984	0.0201072
s642349	TCA	21	2861	2984	2984	0.95878
s642349	TCA	24	29	2984	2984	0.0097185
s642349	TCA	27	1	2984	2984	0.000335121
s642745	TCC	15	12	3156	3156	0.00380228
s642745	TCC	3	4	3156	3156	0.00126743
s642745	TCC	6	3126	3156	3156	0.990494
s642745	TCC	9	14	3156	3156	0.00443599
s648962	TGA	15	2	2	2	1
s654558	TGG	12	2729	2781	2781	0.981302
s654558	TGG	15	52	2781	2781	0.0186983
s657594	TTA	12	4	4703	4703	0.000850521
s657594	TTA	15	28	4703	4703	0.00595365
s657594	TTA	6	1	4703	4703	0.00021263
s657594	TTA	9	4670	4703	4703	0.992983
s663114	AAAG	12	4445	4497	4497	0.988437
s663114	AAAG	16	6	4497	4497	0.00133422
s663114	AAAG	20	42	4497	4497	0.00933956
s663114	AAAG	8	4	4497	4497	0.000889482
s663532	AAAT	16	12	3571	3571	0.0033604
s663532	AAAT	20	3556	3571	3571	0.995799
s663532	AAAT	24	3	3571	3571	0.000840101
s665935	CATG	12	5527	5587	5587	0.989261
s665935	CATG	16	10	5587	5587	0.00178987
s665935	CATG	20	50	5587	5587	0.00894935
s669181	TGCT	12	16	1961	1961	0.0081591
s669181	TGCT	16	1937	1961	1961	0.987761
s669181	TGCT	20	8	1961	1961	0.00407955
s669984	TTGC	16	19	1638	1638	0.0115995
s669984	TTGC	20	1619	1638	1638	0.9884
s670373	TTTA	16	25	4731	4731	0.00528429
s670373	TTTA	20	4704	4731	4731	0.994293
s670373	TTTA	24	2	4731	4731	0.000422744
s670915	ACGCG	15	6	2670	2670	0.00224719
s670915	ACGCG	20	2637	2670	2670	0.98764
s670915	ACGCG	25	27	2670	2670	0.0101124
s671205	CCCCA	10	3825	3926	3926	0.974274
s671205	CCCCA	15	63	3926	3926	0.0160469
s671205	CCCCA	20	1	3926	3926	0.000254712
s671205	CCCCA	25	34	3926	3926	0.00866021
s671205	CCCCA	30	1	3926	3926	0.000254712
s671205	CCCCA	5	2	3926	3926	0.000509424
s671420	CTGTA	15	8	3207	3207	0.00249454
s671420	CTGTA	20	3176	3207	3207	0.990334
s671420	CTGTA	25	23	3207	3207	0.00717181
s677195	AAG	12	3593	3847	3847	0.933975
s677195	AAG	15	235	3847	3847	0.0610866
s677195	AAG	18	2	3847	3847	0.000519886
s677195	AAG	9	17	3847	3847	0.00441903
s677222	AAG	15	2	2	2	1
s679430	ACA	15	1209	1377	1377	0.877996
s679430	ACA	18	4	1377	1377	0.00290487
s679430	ACA	21	1	1377	1377	0.000726216
s679430	ACA	24	8	1377	1377	0.00580973
s679430	ACA	27	14	1377	1377	0.010167
s679430	ACA	30	137	1377	1377	0.0994916
s679430	ACA	33	4	1377	1377	0.00290487
s681224	ACC	12	45	5504	5504	0.00817587
s681224	ACC	15	5442	5504	5504	0.988735
s681224	ACC	18	14	5504	5504	0.0025436
s681224	ACC	9	3	5504	5504	0.000545058
s682298	ACG	12	1613	1628	1628	0.990786
s682298	ACG	15	11	1628	1628	0.00675676
s682298	ACG	18	1	1628	1628	0.000614251
s682298	ACG	9	3	1628	1628	0.00184275
s682632	ACT	12	2	4127	4127	0.000484614
s682632	ACT	15	4098	4127	4127	0.992973
s682632	ACT	18	1	4127	4127	0.000242307
s682632	ACT	3	16	4127	4127	0.00387691
s682632	ACT	9	10	4127	4127	0.00242307
s682725	ACT	12	91	4977	4977	0.0182841
s682725	ACT	15	4869	4977	4977	0.9783
s682725	ACT	18	12	4977	4977	0.00241109
s682725	ACT	9	5	4977	4977	0.00100462
s688343	AGC	12	19	2042	2042	0.0093046
s688343	AGC	15	2020	2042	2042	0.989226
s688343	AGC	18	1	2042	2042	0.000489716
s688343	AGC	21	1	2042	2042	0.000489716
s688343	AGC	9	1	2042	2042	0.000489716
s691405	AGG	12	55	5112	5112	0.010759
s691405	AGG	15	5051	5112	5112	0.988067
s691405	AGG	18	5	5112	5112	0.000978091
s691405	AGG	21	1	5112	5112	0.000195618
s691451	AGG	15	2	76	76	0.0263158
s691451	AGG	18	74	76	76	0.973684
s692859	ATA	12	12	3284	3284	0.00365408
s692859	ATA	15	49	3284	3284	0.0149208
s692859	ATA	18	2	3284	3284	0.000609013
s692859	ATA	6	4	3284	3284	0.00121803
s692859	ATA	9	3217	3284	3284	0.979598
s694072	ATA	15	2219	2538	2913	0.87431
s694072	ATA	18	1	2538	2913	0.000394011
s694072	ATA	51	1	2538	2913	0.000394011
s694072	ATA	54	4	2538	2913	0.00157604
s694072	ATA	57	9	2538	2913	0.0035461
s694072	ATA	60	74	2538	2913	0.0291568
s694072	ATA	63	225	2538	2913	0.0886525
s694072	ATA	66	4	2538	2913	0.00157604
s694072	ATA	69	1	2538	2913	0.000394011
s703896	CAC	15	53	2241	2241	0.0236502
s703896	CAC	21	4	2241	2241	0.00178492
s703896	CAC	24	109	2241	2241	0.048639
s703896	CAC	27	2065	2241	2241	0.921464
s703896	CAC	30	10	2241	2241	0.00446229
s705952	CAG	12	4	2938	2938	0.00136147
s705952	CAG	15	113	2938	2938	0.0384615
s705952	CAG	18	2806	2938	2938	0.955071
s705952	CAG	21	15	2938	2938	0.00510551
s705980	CAG	12	2	3151	3151	0.000634719
s705980	CAG	15	96	3151	3151	0.0304665
s705980	CAG	18	3044	3151	3151	0.966043
s705980	CAG	21	8	3151	3151	0.00253888
s705980	CAG	24	1	3151	3151	0.00031736
s711771	CCT	15	5	2111	2111	0.00236855
s711771	CCT	6	2	2111	2111	0.000947418
s711771	CCT	9	2104	2111	2111	0.996684
s714854	CCT	12	64	1311	1311	0.0488177
s714854	CCT	15	1234	1311	1311	0.941266
s714854	CCT	18	13	1311	1311	0.00991609
s715172	CCT	12	3	67	67	0.0447761
s715172	CCT	15	64	67	67	0.955224
s718256	CGC	12	3	2892	2892	0.00103734
s718256	CGC	15	63	2892	2892	0.0217842
s718256	CGC	18	238	2892	2892	0.082296
s718256	CGC	21	2578	2892	2892	0.891425
s718256	CGC	24	10	2892	2892	0.00345781
s718700	CGC	12	1713	1757	1757	0.974957
s718700	CGC	15	36	1757	1757	0.0204895
s718700	CGC	18	7	1757	1757	0.00398406
s718700	CGC	9	1	1757	1757	0.000569152
s720391	CGG	12	2093	2125	2125	0.984941
s720391	CGG	15	19	2125	2125	0.00894118
s720391	CGG	9	13	2125	2125	0.00611765
s720485	CGG	12	47	2968	2968	0.0158356
s720485	CGG	15	2919	2968	2968	0.983491
s720485	CGG	18	2	2968	2968	0.000673854
s720502	CGG	12	2	2100	2100	0.000952381
s720502	CGG	15	202	2100	2100	0.0961905
s720502	CGG	18	1890	2100	2100	0.9
s720502	CGG	21	6	2100	2100	0.00285714
s721202	CGT	15	43	980	980	0.0438776
s721202	CGT	18	935	980	980	0.954082
s721202	CGT	21	2	980	980	0.00204082
s723829	CTC	12	2	1787	1787	0.00111919
s723829	CTC	15	82	1787	1787	0.045887
s723829	CTC	18	1703	1787	1787	0.952994
s732982	GAA	12	3	4025	4025	0.000745342
s732982	GAA	15	52	4025	4025	0.0129193
s732982	GAA	9	3970	4025	4025	0.986335
s732989	GAA	21	1	1	1	1
s732990	GAA	15	20	2761	2761	0.00724375
s732990	GAA	18	2	2761	2761	0.000724375
s732990	GAA	21	8	2761	2761	0.0028975
s732990	GAA	24	133	2761	2761	0.048171
s732990	GAA	27	2562	2761	2761	0.927925
s732990	GAA	30	35	2761	2761	0.0126766
s732990	GAA	33	1	2761	2761	0.000362188
s735337	GAG	15	98	3257	3257	0.030089
s735337	GAG	3	2	3257	3257	0.000614062
s735337	GAG	6	3145	3257	3257	0.965613
s735337	GAG	9	12	3257	3257	0.00368437
s737017	GAG	12	1	2525	2525	0.00039604
s737017	GAG	15	92	2525	2525	0.0364356
s737017	GAG	18	2423	2525	2525	0.959604
s737017	GAG	21	9	2525	2525	0.00356436
s738792	GAT	12	3231	3320	3320	0.973193
s738792	GAT	15	84	3320	3320	0.0253012
s738792	GAT	18	1	3320	3320	0.000301205
s738792	GAT	9	4	3320	3320	0.00120482
s740066	GCA	12	1	3981	3981	0.000251193
s740066	GCA	15	116	3981	3981	0.0291384
s740066	GCA	18	3837	3981	3981	0.963828
s740066	GCA	21	24	3981	3981	0.00602864
s740066	GCA	24	2	3981	3981	0.000502386
s740066	GCA	9	1	3981	3981	0.000251193
s740253	GCC	12	5	2303	2303	0.00217108
s740253	GCC	15	109	2303	2303	0.0473296
s740253	GCC	18	2185	2303	2303	0.948762
s740253	GCC	21	4	2303	2303	0.00173686
s742777	GCG	12	2	115	115	0.0173913
s742777	GCG	15	112	115	115	0.973913
s742777	GCG	18	1	115	115	0.00869565
s744336	GCT	12	1	2375	2375	0.000421053
s744336	GCT	15	1	2375	2375	0.000421053
s744336	GCT	6	2	2375	2375	0.000842105
s744336	GCT	9	2371	2375	2375	0.998316
s746617	GGA	12	41	42	42	0.97619
s746617	GGA	15	1	42	42	0.0238095
s746628	GGA	12	2	2874	2874	0.000695894
s746628	GGA	15	186	2874	2874	0.0647182
s746628	GGA	18	2682	2874	2874	0.933194
s746628	GGA	21	4	2874	2874	0.00139179
s756421	TAG	12	4438	4483	4483	0.989962
s756421	TAG	15	18	4483	4483	0.00401517
s756421	TAG	18	2	4483	4483	0.00044613
s756421	TAG	9	25	4483	4483	0.00557662
s758379	TAT	12	67	3460	3460	0.0193642
s758379	TAT	15	3355	3460	3460	0.969653
s758379	TAT	18	34	3460	3460	0.00982659
s758379	TAT	3	3	3460	3460	0.000867052
s758379	TAT	9	1	3460	3460	0.000289017
s763883	TCC	15	1	1	1	1
s765714	TCG	12	3045	3311	3311	0.919662
s765714	TCG	15	258	3311	3311	0.0779221
s765714	TCG	18	1	3311	3311	0.000302024
s765714	TCG	9	7	3311	3311	0.00211416
s774938	TGC	12	52	3184	3184	0.0163317
s774938	TGC	15	3127	3184	3184	0.982098
s774938	TGC	18	5	3184	3184	0.00157035
s778537	TGT	12	4	2955	2955	0.00135364
s778537	TGT	15	166	2955	2955	0.056176
s778537	TGT	18	2782	2955	2955	0.941455
s778537	TGT	21	3	2955	2955	0.00101523
s780538	TTA	6	1	1	1	1
s780629	TTA	12	44	2881	2881	0.0152725
s780629	TTA	15	2801	2881	2881	0.972232
s780629	TTA	18	36	2881	2881	0.0124957
s780657	TTA	12	2	6045	6045	0.000330852
s780657	TTA	15	189	6045	6045	0.0312655
s780657	TTA	18	5782	6045	6045	0.956493
s780657	TTA	21	71	6045	6045	0.0117452
s780657	TTA	27	1	6045	6045	0.000165426
s783699	TTC	12	2323	2476	2476	0.938207
s783699	TTC	15	60	2476	2476	0.0242326
s783699	TTC	18	1	2476	2476	0.000403877
s783699	TTC	9	92	2476	2476	0.0371567
s784949	TTC	12	1	2280	2280	0.000438596
s784949	TTC	15	616	2280	2280	0.270175
s784949	TTC	18	1	2280	2280	0.000438596
s784949	TTC	21	12	2280	2280	0.00526316
s784949	TTC	24	151	2280	2280	0.0662281
s784949	TTC	27	1481	2280	2280	0.649561
s784949	TTC	30	16	2280	2280	0.00701754
s784949	TTC	33	2	2280	2280	0.000877193
s784952	TTC	15	1	1	1	1
s784954	TTC	15	14	21	21	0.666667
s784954	TTC	18	6	21	21	0.285714
s784954	TTC	33	1	21	21	0.047619
s784957	TTG	15	2	2	2	1
s787661	AACA	12	261	287	287	0.909408
s787661	AACA	16	10	287	287	0.0348432
s787661	AACA	20	15	287	287	0.0522648
s787661	AACA	8	1	287	287	0.00348432
s787928	AATA	16	1	4836	4836	0.000206782
s787928	AATA	20	130	4836	4836	0.0268817
s787928	AATA	24	4657	4836	4836	0.962986
s787928	AATA	28	48	4836	4836	0.00992556
s788677	ACTA	16	2	2	2	1
s789477	ATGA	12	24	4135	4135	0.00580411
s789477	ATGA	16	4050	4135	4135	0.979444
s789477	ATGA	20	61	4135	4135	0.0147521
s790646	CATG	12	12	2726	2726	0.00440205
s790646	CATG	16	2676	2726	2726	0.981658
s790646	CATG	20	38	2726	2726	0.0139398
s792060	GATG	20	2	2	2	1
s792126	GCAC	12	1	1285	1285	0.00077821
s792126	GCAC	16	8	1285	1285	0.00622568
s792126	GCAC	20	1276	1285	1285	0.992996
s792483	GCCC	12	2	2143	2143	0.000933271
s792483	GCCC	16	2107	2143	2143	0.983201
s792483	GCCC	20	34	2143	2143	0.0158656
s793288	GTTT	12	28	4186	4186	0.00668896
s793288	GTTT	16	4102	4186	4186	0.979933
s793288	GTTT	20	55	4186	4186	0.013139
s793288	GTTT	8	1	4186	4186	0.000238892
s793710	TATG	16	3	5147	5147	0.000582864
s793710	TATG	20	127	5147	5147	0.0246746
s793710	TATG	24	4979	5147	5147	0.96736
s793710	TATG	28	38	5147	5147	0.00738294
s794497	TCTA	16	1	442	442	0.00226244
s794497	TCTA	20	20	442	442	0.0452489
s794497	TCTA	24	419	442	442	0.947964
s794497	TCTA	28	2	442	442	0.00452489
s794580	TGAG	16	16	2984	2984	0.00536193
s794580	TGAG	20	2964	2984	2984	0.993298
s794580	TGAG	24	4	2984	2984	0.00134048
s794804	TGTA	16	70	4049	4049	0.0172882
s794804	TGTA	20	3973	4049	4049	0.98123
s794804	TGTA	24	6	4049	4049	0.00148185
s795376	TTCT	12	2	2974	2974	0.000672495
s795376	TTCT	16	2951	2974	2974	0.992266
s795376	TTCT	20	21	2974	2974	0.0070612
s795991	TTTC	16	5	608	1048	0.00822368
s795991	TTTC	20	547	608	1048	0.899671
s795991	TTTC	24	44	608	1048	0.0723684
s795991	TTTC	28	6	608	1048	0.00986842
s795991	TTTC	36	1	608	1048	0.00164474
s795991	TTTC	40	1	608	1048	0.00164474
s795991	TTTC	44	4	608	1048	0.00657895
s796780	AGCAG	15	5	3337	3337	0.00149835
s796780	AGCAG	20	3294	3337	3337	0.987114
s796780	AGCAG	25	37	3337	3337	0.0110878
s796780	AGCAG	30	1	3337	3337	0.00029967
s796946	ATGCC	15	30	4989	4989	0.00601323
s796946	ATGCC	20	4862	4989	4989	0.974544
s796946	ATGCC	25	97	4989	4989	0.0194428
s797065	CAGTG	20	2	4406	4406	0.000453926
s797065	CAGTG	25	33	4406	4406	0.00748979
s797065	CAGTG	5	4371	4406	4406	0.992056
s797256	CGATG	10	3851	3895	3895	0.988703
s797256	CGATG	15	8	3895	3895	0.00205391
s797256	CGATG	25	36	3895	3895	0.00924262
s797348	CTCAG	10	3	3062	3062	0.000979752
s797348	CTCAG	15	1	3062	3062	0.000326584
s797348	CTCAG	25	46	3062	3062	0.0150229
s797348	CTCAG	5	3012	3062	3062	0.983671
s797586	GAGCT	15	9	4374	4374	0.00205761
s797586	GAGCT	20	4171	4374	4374	0.953589
s797586	GAGCT	25	194	4374	4374	0.044353
s797620	GCAAC	10	3	1447	1447	0.00207325
s797620	GCAAC	15	1435	1447	1447	0.991707
s797620	GCAAC	20	4	1447	1447	0.00276434
s797620	GCAAC	25	5	1447	1447	0.00345542
s798159	TCCAA	10	99	100	100	0.99
s798159	TCCAA	25	1	100	100	0.01
s798171	TCCAT	15	14	4032	4032	0.00347222
s798171	TCCAT	20	3893	4032	4032	0.965526
s798171	TCCAT	25	125	4032	4032	0.031002
s798455	TTCCA	10	2	2589	2589	0.000772499
s798455	TTCCA	15	2550	2589	2589	0.984936
s798455	TTCCA	20	4	2589	2589	0.001545
s798455	TTCCA	25	33	2589	2589	0.0127462
s798464	TTCGC	10	49	4014	4014	0.0122073
s798464	TTCGC	15	6	4014	4014	0.00149477
s798464	TTCGC	20	3924	4014	4014	0.977578
s798464	TTCGC	25	35	4014	4014	0.00871948
s799508	AAC	15	4	4	4	1
s809687	AGA	12	1	2774	2774	0.00036049
s809687	AGA	15	87	2774	2774	0.0313627
s809687	AGA	18	2663	2774	2774	0.959986
s809687	AGA	21	23	2774	2774	0.00829128
s813086	AGT	12	6	4994	4994	0.00120144
s813086	AGT	15	4952	4994	4994	0.99159
s813086	AGT	6	32	4994	4994	0.00640769
s813086	AGT	9	4	4994	4994	0.000800961
s813416	AGT	12	3	2283	2283	0.00131406
s813416	AGT	15	82	2283	2283	0.0359177
s813416	AGT	18	2189	2283	2283	0.958826
s813416	AGT	21	7	2283	2283	0.00306614
s813416	AGT	24	1	2283	2283	0.00043802
s813416	AGT	9	1	2283	2283	0.00043802
s820854	CAA	12	3765	3792	3792	0.99288
s820854	CAA	15	24	3792	3792	0.00632911
s820854	CAA	9	3	3792	3792	0.000791139
s827114	CCA	12	3	2603	2603	0.00115252
s827114	CCA	15	24	2603	2603	0.00922013
s827114	CCA	6	7	2603	2603	0.00268921
s827114	CCA	9	2569	2603	2603	0.986938
s834453	CGC	12	4189	4290	4290	0.976457
s834453	CGC	15	74	4290	4290	0.0172494
s834453	CGC	18	1	4290	4290	0.0002331
s834453	CGC	9	26	4290	4290	0.00606061
s834462	CGC	12	2	3266	3266	0.00061237
s834462	CGC	15	87	3266	3266	0.0266381
s834462	CGC	18	3165	3266	3266	0.969075
s834462	CGC	21	12	3266	3266	0.00367422
s838195	CTC	12	21	3718	3718	0.0056482
s838195	CTC	15	2919	3718	3718	0.7851
s838195	CTC	3	10	3718	3718	0.00268962
s838195	CTC	6	1	3718	3718	0.000268962
s838195	CTC	9	767	3718	3718	0.206294
s838417	CTC	12	6	1844	1844	0.0032538
s838417	CTC	15	34	1844	1844	0.0184382
s838417	CTC	9	1804	1844	1844	0.978308
s842294	CTT	12	3	3847	3851	0.000779828
s842294	CTT	15	173	3847	3851	0.0449701
s842294	CTT	18	1	3847	3851	0.000259943
s842294	CTT	21	7	3847	3851	0.0018196
s842294	CTT	24	136	3847	3851	0.0353522
s842294	CTT	27	3484	3847	3851	0.905641
s842294	CTT	30	43	3847	3851	0.0111775
s849653	GCA	12	2	3734	3734	0.000535619
s849653	GCA	15	2822	3734	3734	0.755758
s849653	GCA	18	1	3734	3734	0.000267809
s849653	GCA	6	1	3734	3734	0.000267809
s849653	GCA	9	908	3734	3734	0.243171
s850590	GCA	12	60	4007	4007	0.0149738
s850590	GCA	15	3937	4007	4007	0.982531
s850590	GCA	18	8	4007	4007	0.00199651
s850590	GCA	9	2	4007	4007	0.000499127
s850599	GCA	12	4	4903	4903	0.000815827
s850599	GCA	15	42	4903	4903	0.00856618
s850599	GCA	6	4847	4903	4903	0.988578
s850599	GCA	9	10	4903	4903	0.00203957
s850637	GCA	12	2	4289	4289	0.000466309
s850637	GCA	15	36	4289	4289	0.00839357
s850637	GCA	9	4251	4289	4289	0.99114
s850647	GCA	12	1	3226	3226	0.000309981
s850647	GCA	15	60	3226	3226	0.0185989
s850647	GCA	18	3150	3226	3226	0.976441
s850647	GCA	21	15	3226	3226	0.00464972
s852985	GCT	12	2	2037	2037	0.000981836
s852985	GCT	15	32	2037	2037	0.0157094
s852985	GCT	18	1	2037	2037	0.000490918
s852985	GCT	6	1	2037	2037	0.000490918
s852985	GCT	9	2001	2037	2037	0.982327
s855687	GGA	12	4629	4689	4689	0.987204
s855687	GGA	15	52	4689	4689	0.0110898
s855687	GGA	18	4	4689	4689	0.00085306
s855687	GGA	21	1	4689	4689	0.000213265
s855687	GGA	9	3	4689	4689	0.000639795
s855900	GGC	12	3	2315	2315	0.0012959
s855900	GGC	15	5	2315	2315	0.00215983
s855900	GGC	9	2307	2315	2315	0.996544
s856879	GGC	12	21	1727	1727	0.0121598
s856879	GGC	15	1694	1727	1727	0.980892
s856879	GGC	18	9	1727	1727	0.00521135
s856879	GGC	21	1	1727	1727	0.000579039
s856879	GGC	9	2	1727	1727	0.00115808
s861210	GTT	15	1	1	1	1
s868018	TCA	12	1	4376	4376	0.000228519
s868018	TCA	15	4365	4376	4376	0.997486
s868018	TCA	18	10	4376	4376	0.00228519
s868154	TCC	12	42	2327	2327	0.018049
s868154	TCC	15	2282	2327	2327	0.980662
s868154	TCC	18	3	2327	2327	0.00128921
s878046	TGC	12	1	5001	5001	0.00019996
s878046	TGC	15	17	5001	5001	0.00339932
s878046	TGC	18	4982	5001	5001	0.996201
s878046	TGC	21	1	5001	5001	0.00019996
s885396	TTC	12	4569	4598	4598	0.993693
s885396	TTC	15	11	4598	4598	0.00239234
s885396	TTC	18	2	4598	4598	0.000434972
s885396	TTC	9	16	4598	4598	0.00347977
s886883	TTG	12	3	2037	2037	0.00147275
s886883	TTG	15	77	2037	2037	0.0378007
s886883	TTG	18	1942	2037	2037	0.953363
s886883	TTG	21	15	2037	2037	0.00736377
s887850	ACAA	12	21	4499	4499	0.0046677
s887850	ACAA	16	1	4499	4499	0.000222272
s887850	ACAA	20	8	4499	4499	0.00177817
s887850	ACAA	4	5	4499	4499	0.00111136
s887850	ACAA	8	4464	4499	4499	0.99222
s888759	ATAC	16	1	1	1	1
s889327	ATTA	12	16	5591	5591	0.00286174
s889327	ATTA	16	5517	5591	5591	0.986764
s889327	ATTA	20	58	5591	5591	0.0103738
s890320	CGGG	12	4	7	7	0.571429
s890320	CGGG	16	3	7	7	0.428571
s890428	CTAG	16	1	907	907	0.00110254
s890428	CTAG	20	21	907	907	0.0231533
s890428	CTAG	24	878	907	907	0.968026
s890428	CTAG	28	7	907	907	0.00771775
s890539	CTGC	12	25	4625	4625	0.00540541
s890539	CTGC	16	4561	4625	4625	0.986162
s890539	CTGC	20	39	4625	4625	0.00843243
s890655	CTTT	16	22	2347	2347	0.00937367
s890655	CTTT	20	2325	2347	2347	0.990626
s890982	GCAT	12	18	4686	4686	0.00384123
s890982	GCAT	16	4599	4686	4686	0.981434
s890982	GCAT	20	69	4686	4686	0.0147247
s893539	TTCT	16	3	1397	1398	0.00214746
s893539	TTCT	20	119	1397	1398	0.0851825
s893539	TTCT	24	5	1397	1398	0.0035791
s893539	TTCT	28	63	1397	1398	0.0450966
s893539	TTCT	32	1183	1397	1398	0.846815
s893539	TTCT	36	24	1397	1398	0.0171797
s894381	AAAAT	25	1	1	1	1
s894876	CCAGC	15	1	3355	3355	0.000298063
s894876	CCAGC	20	3265	3355	3355	0.973174
s894876	CCAGC	25	89	3355	3355	0.0265276
s894890	CCCCG	10	1656	1812	1812	0.913907
s894890	CCCCG	15	7	1812	1812	0.00386314
s894890	CCCCG	25	149	1812	1812	0.0822296
s895099	CTCGT	15	18	4956	4956	0.00363196
s895099	CTCGT	20	4822	4956	4956	0.972962
s895099	CTCGT	25	113	4956	4956	0.0228006
s895099	CTCGT	30	3	4956	4956	0.000605327
s895233	GAGCA	10	1	264	264	0.00378788
s895233	GAGCA	15	258	264	264	0.977273
s895233	GAGCA	20	2	264	264	0.00757576
s895233	GAGCA	25	3	264	264	0.0113636
s895260	GCACA	10	1	4354	4354	0.000229674
s895260	GCACA	15	10	4354	4354	0.00229674
s895260	GCACA	20	4294	4354	4354	0.98622
s895260	GCACA	25	49	4354	4354	0.011254
s895414	GGCGG	10	1	690	690	0.00144928
s895414	GGCGG	15	406	690	690	0.588406
s895414	GGCGG	25	278	690	690	0.402899
s895414	GGCGG	30	5	690	690	0.00724638
s896904	AAC	15	3	3	3	1
s898387	AAG	12	42	4736	4736	0.00886824
s898387	AAG	15	50	4736	4736	0.0105574
s898387	AAG	6	10	4736	4736	0.00211149
s898387	AAG	9	4634	4736	4736	0.978463
s899365	AAG	12	23	4591	4591	0.0050098
s899365	AAG	15	4561	4591	4591	0.993465
s899365	AAG	18	4	4591	4591	0.00087127
s899365	AAG	21	1	4591	4591	0.000217817
s899365	AAG	9	2	4591	4591	0.000435635
s899955	AAG	12	5005	5068	5068	0.987569
s899955	AAG	15	55	5068	5068	0.0108524
s899955	AAG	18	1	5068	5068	0.000197316
s899955	AAG	9	7	5068	5068	0.00138122
s903751	ACC	12	1	2783	2783	0.000359324
s903751	ACC	15	39	2783	2783	0.0140137
s903751	ACC	18	3	2783	2783	0.00107797
s903751	ACC	21	70	2783	2783	0.0251527
s903751	ACC	24	2138	2783	2783	0.768236
s903751	ACC	27	531	2783	2783	0.190801
s903751	ACC	30	1	2783	2783	0.000359324
s909166	AGC	12	4266	4328	4328	0.985675
s909166	AGC	15	22	4328	4328	0.00508318
s909166	AGC	18	1	4328	4328	0.000231054
s909166	AGC	9	39	4328	4328	0.00901109
s911596	AGG	12	409	3319	3319	0.12323
s911596	AGG	15	2908	3319	3319	0.876168
s911596	AGG	9	2	3319	3319	0.000602591
s911626	AGG	12	2861	2907	2907	0.984176
s911626	AGG	15	29	2907	2907	0.00997592
s911626	AGG	9	17	2907	2907	0.00584795
s913788	ATC	15	5	5	5	1
s920088	CAA	12	4584	4679	4679	0.979697
s920088	CAA	15	93	4679	4679	0.019876
s920088	CAA	9	2	4679	4679	0.000427442
s922742	CAG	12	1	5145	5145	0.000194363
s922742	CAG	15	19	5145	5145	0.00369291
s922742	CAG	3	1	5145	5145	0.000194363
s922742	CAG	6	5123	5145	5145	0.995724
s922742	CAG	9	1	5145	5145	0.000194363
s923531	CAG	15	2673	2828	2828	0.945191
s923531	CAG	18	13	2828	2828	0.00459689
s923531	CAG	21	141	2828	2828	0.0498586
s923531	CAG	24	1	2828	2828	0.000353607
s926584	CCA	15	12	1116	1116	0.0107527
s926584	CCA	18	1104	1116	1116	0.989247
s927782	CCG	12	1	1029	1029	0.000971817
s927782	CCG	15	900	1029	1029	0.874636
s927782	CCG	18	9	1029	1029	0.00874636
s927782	CCG	21	4	1029	1029	0.00388727
s927782	CCG	24	16	1029	1029	0.0155491
s927782	CCG	27	96	1029	1029	0.0932945
s927782	CCG	30	3	1029	1029	0.00291545
s930900	CCT	12	3	2151	2151	0.0013947
s930900	CCT	15	126	2151	2151	0.0585774
s930900	CCT	18	2017	2151	2151	0.937703
s930900	CCT	21	5	2151	2151	0.0023245
s933743	CGC	12	2257	2293	2293	0.9843
s933743	CGC	15	18	2293	2293	0.00784998
s933743	CGC	9	18	2293	2293	0.00784998
s939314	CTG	12	2	3100	3100	0.000645161
s939314	CTG	15	160	3100	3100	0.0516129
s939314	CTG	18	296	3100	3100	0.0954839
s939314	CTG	21	25	3100	3100	0.00806452
s939314	CTG	24	2595	3100	3100	0.837097
s939314	CTG	27	20	3100	3100	0.00645161
s939314	CTG	30	2	3100	3100	0.000645161
s945463	GAC	12	6	4367	4367	0.00137394
s945463	GAC	15	85	4367	4367	0.0194642
s945463	GAC	18	1	4367	4367	0.00022899
s945463	GAC	21	1	4367	4367	0.00022899
s945463	GAC	9	4274	4367	4367	0.978704
s948307	GAG	12	1	2957	2957	0.000338181
s948307	GAG	15	67	2957	2957	0.0226581
s948307	GAG	18	2879	2957	2957	0.973622
s948307	GAG	21	10	2957	2957	0.00338181
s948319	GAG	6	91	91	91	1
s952023	GCC	12	61	3165	3165	0.0192733
s952023	GCC	15	3095	3165	3165	0.977883
s952023	GCC	18	8	3165	3165	0.00252765
s952023	GCC	21	1	3165	3165	0.000315956
s954303	GCT	12	8	3454	3454	0.00231615
s954303	GCT	15	3441	3454	3454	0.996236
s954303	GCT	18	5	3454	3454	0.0014476
s955996	GGA	15	68	2893	2893	0.023505
s955996	GGA	18	2823	2893	2893	0.975804
s955996	GGA	21	2	2893	2893	0.000691324
s957109	GGC	12	1264	1293	1293	0.977572
s957109	GGC	15	11	1293	1293	0.00850735
s957109	GGC	18	1	1293	1293	0.000773395
s957109	GGC	9	17	1293	1293	0.0131477
s958544	GTA	9	6	6	6	1
s958562	GTA	12	4988	5243	5243	0.951364
s958562	GTA	15	238	5243	5243	0.0453939
s958562	GTA	9	17	5243	5243	0.00324242
s959810	GTC	12	29	3429	3429	0.00845728
s959810	GTC	15	3381	3429	3429	0.986002
s959810	GTC	18	18	3429	3429	0.00524934
s959810	GTC	21	1	3429	3429	0.00029163
s961128	GTT	15	12	4326	4326	0.00277393
s961128	GTT	3	1	4326	4326	0.00023116
s961128	GTT	6	4312	4326	4326	0.996764
s961128	GTT	9	1	4326	4326	0.00023116
s969293	TCC	12	59	5398	5398	0.01093
s969293	TCC	15	5328	5398	5398	0.987032
s969293	TCC	18	11	5398	5398	0.00203779
s970012	TCC	12	6	1018	1020	0.00589391
s970012	TCC	15	119	1018	1020	0.116896
s970012	TCC	24	5	1018	1020	0.00491159
s970012	TCC	27	50	1018	1020	0.0491159
s970012	TCC	30	837	1018	1020	0.8222
s970012	TCC	33	1	1018	1020	0.000982318
s983682	TTC	15	1	1	1	1
s988668	TTG	15	2	2	2	1
s989537	AATG	12	1	6625	6625	0.000150943
s989537	AATG	16	30	6625	6625	0.0045283
s989537	AATG	20	6593	6625	6625	0.99517
s989537	AATG	24	1	6625	6625	0.000150943
s991015	ATGC	12	1	5136	5136	0.000194704
s991015	ATGC	16	61	5136	5136	0.0118769
s991015	ATGC	20	5073	5136	5136	0.987734
s991015	ATGC	24	1	5136	5136	0.000194704
s991188	ATGT	16	26	4289	4289	0.00606202
s991188	ATGT	20	4260	4289	4289	0.993239
s991188	ATGT	24	3	4289	4289	0.000699464
s991588	CATC	16	37	3582	3582	0.0103294
s991588	CATC	20	3543	3582	3582	0.989112
s991588	CATC	24	2	3582	3582	0.000558347
s991714	CCAA	16	2	3148	3148	0.000635324
s991714	CCAA	20	42	3148	3148	0.0133418
s991714	CCAA	24	3099	3148	3148	0.984435
s991714	CCAA	28	5	3148	3148	0.00158831
s992385	CTGC	12	3	2165	2165	0.00138568
s992385	CTGC	16	2148	2165	2165	0.992148
s992385	CTGC	20	14	2165	2165	0.00646651
s992750	GATA	20	5355	5359	5359	0.999254
s992750	GATA	24	1	5359	5359	0.000186602
s992750	GATA	28	2	5359	5359	0.000373204
s992750	GATA	32	1	5359	5359	0.000186602
s992851	GCAG	12	11	3331	3331	0.00330231
s992851	GCAG	16	3278	3331	3331	0.984089
s992851	GCAG	20	42	3331	3331	0.0126088
s993465	GGCT	12	3660	3678	3678	0.995106
s993465	GGCT	20	17	3678	3678	0.00462208
s993465	GGCT	8	1	3678	3678	0.000271887
s994429	TCAT	12	3177	3415	3415	0.930307
s994429	TCAT	16	3	3415	3415	0.000878477
s994429	TCAT	20	235	3415	3415	0.0688141
s994494	TCGC	12	3247	3515	3515	0.923755
s994494	TCGC	16	14	3515	3515	0.00398293
s994494	TCGC	20	211	3515	3515	0.0600284
s994494	TCGC	4	5	3515	3515	0.00142248
s994494	TCGC	8	38	3515	3515	0.0108108
s994869	TGCC	12	15	3113	3113	0.0048185
s994869	TGCC	16	3077	3113	3113	0.988436
s994869	TGCC	20	21	3113	3113	0.0067459
s996733	ATCAA	10	3	5151	5151	0.000582411
s996733	ATCAA	15	5102	5151	5151	0.990487
s996733	ATCAA	20	5	5151	5151	0.000970685
s996733	ATCAA	25	41	5151	5151	0.00795962
s996830	CAGCC	10	2	3859	3859	0.000518269
s996830	CAGCC	15	3699	3859	3859	0.958538
s996830	CAGCC	20	7	3859	3859	0.00181394
s996830	CAGCC	25	151	3859	3859	0.0391293
s996971	CGCAT	10	2	3008	3008	0.000664894
s996971	CGCAT	15	2837	3008	3008	0.943152
s996971	CGCAT	20	39	3008	3008	0.0129654
s996971	CGCAT	25	130	3008	3008	0.0432181
s997078	CTGTG	20	5404	5460	5460	0.989744
s997078	CTGTG	25	56	5460	5460	0.0102564
s997242	GCAGA	20	9	3889	3889	0.00231422
s997242	GCAGA	25	3875	3889	3889	0.9964
s997242	GCAGA	30	5	3889	3889	0.00128568
s997335	GCTGT	15	3	1702	1702	0.00176263
s997335	GCTGT	20	1603	1702	1702	0.941833
s997335	GCTGT	25	96	1702	1702	0.0564042
s997499	GTGGA	15	13	3811	3811	0.00341118
s997499	GTGGA	20	3730	3811	3811	0.978746
s997499	GTGGA	25	68	3811	3811	0.0178431
s997585	TATTA	10	6	5304	5304	0.00113122
s997585	TATTA	15	5207	5304	5304	0.981712
s997585	TATTA	20	9	5304	5304	0.00169683
s997585	TATTA	25	81	5304	5304	0.0152715
s997585	TATTA	30	1	5304	5304	0.000188537
s997640	TCCGT	10	7	2878	2878	0.00243224
s997640	TCCGT	15	2755	2878	2878	0.957262
s997640	TCCGT	20	8	2878	2878	0.00277971
s997640	TCCGT	25	108	2878	2878	0.0375261
s997741	TGCAG	15	1	3536	3536	0.000282805
s997741	TGCAG	20	3460	3536	3536	0.978507
s997741	TGCAG	25	73	3536	3536	0.0206448
s997741	TGCAG	30	2	3536	3536	0.000565611
s997901	TTGGA	10	1	5134	5134	0.00019478
s997901	TTGGA	15	4313	5134	5134	0.840086
s997901	TTGGA	20	7	5134	5134	0.00136346
s997901	TTGGA	25	813	5134	5134	0.158356
s998431	AAC	0	3388	3429	3429	0.988043
s998431	AAC	15	29	3429	3429	0.00845728
s998431	AAC	3	12	3429	3429	0.00349956
s998792	AAC	0	676	2335	2335	0.289507
s998792	AAC	12	2	2335	2335	0.000856531
s998792	AAC	15	15	2335	2335	0.00642398
s998792	AAC	3	1525	2335	2335	0.653105
s998792	AAC	6	110	2335	2335	0.0471092
s998792	AAC	9	7	2335	2335	0.00299786
s1004645	ACA	12	43	3923	3923	0.010961
s1004645	ACA	15	3868	3923	3923	0.98598
s1004645	ACA	18	12	3923	3923	0.00305888
s1010615	AGC	12	77	4420	4420	0.0174208
s1010615	AGC	15	4324	4420	4420	0.978281
s1010615	AGC	18	18	4420	4420	0.0040724
s1010615	AGC	21	1	4420	4420	0.000226244
s1013027	AGG	12	3	2225	2225	0.00134832
s1013027	AGG	15	2217	2225	2225	0.996404
s1013027	AGG	18	5	2225	2225	0.00224719
s1021042	CAA	12	3	1575	1575	0.00190476
s1021042	CAA	15	262	1575	1575	0.166349
s1021042	CAA	18	1	1575	1575	0.000634921
s1021042	CAA	6	1	1575	1575	0.000634921
s1021042	CAA	9	1308	1575	1575	0.830476
s1024484	CAG	12	1	6	6	0.166667
s1024484	CAG	15	4	6	6	0.666667
s1024484	CAG	18	1	6	6	0.166667
s1031871	CCT	15	46	3092	3092	0.0148771
s1031871	CCT	18	1	3092	3092	0.000323415
s1031871	CCT	3	2	3092	3092	0.000646831
s1031871	CCT	6	3041	3092	3092	0.983506
s1031871	CCT	9	2	3092	3092	0.000646831
s1034527	CGC	12	13	3504	3504	0.00371005
s1034527	CGC	15	25	3504	3504	0.0071347
s1034527	CGC	9	3466	3504	3504	0.989155
s1039601	CTG	12	2	3700	3700	0.000540541
s1039601	CTG	15	89	3700	3700	0.0240541
s1039601	CTG	18	3591	3700	3700	0.970541
s1039601	CTG	21	18	3700	3700	0.00486487
s1043083	CTT	12	1	2	2	0.5
s1043083	CTT	15	1	2	2	0.5
s1047217	GAC	12	3	2213	2213	0.00135563
s1047217	GAC	15	96	2213	2213	0.04338
s1047217	GAC	18	2111	2213	2213	0.953909
s1047217	GAC	21	3	2213	2213	0.00135563
s1047232	GAC	15	2	2	2	1
s1054522	GCT	12	1	4551	4551	0.000219732
s1054522	GCT	15	730	4551	4551	0.160404
s1054522	GCT	18	2	4551	4551	0.000439464
s1054522	GCT	21	7	4551	4551	0.00153812
s1054522	GCT	24	237	4551	4551	0.0520765
s1054522	GCT	27	3542	4551	4551	0.77829
s1054522	GCT	30	32	4551	4551	0.00703142
s1055477	GCT	12	3656	3677	3677	0.994289
s1055477	GCT	15	16	3677	3677	0.00435137
s1055477	GCT	18	2	3677	3677	0.000543922
s1055477	GCT	9	3	3677	3677	0.000815883
s1055537	GCT	12	25	4782	4782	0.00522794
s1055537	GCT	15	3215	4782	4782	0.672313
s1055537	GCT	18	6	4782	4782	0.00125471
s1055537	GCT	21	9	4782	4782	0.00188206
s1055537	GCT	24	1523	4782	4782	0.318486
s1055537	GCT	27	4	4782	4782	0.00083647
s1058515	GGC	12	5	4017	4017	0.00124471
s1058515	GGC	15	289	4017	4017	0.0719442
s1058515	GGC	18	3712	4017	4017	0.924073
s1058515	GGC	21	10	4017	4017	0.00248942
s1058515	GGC	24	1	4017	4017	0.000248942
s1062149	GTG	15	1	1	1	1
s1078909	TGA	15	4	4	4	1
s1081917	TGG	15	110	1214	1214	0.0906096
s1081917	TGG	18	34	1214	1214	0.0280066
s1081917	TGG	21	1064	1214	1214	0.876442
s1081917	TGG	24	6	1214	1214	0.00494234
s1090082	AAAT	20	34	34	34	1
s1091288	AGTC	16	2	5299	5299	0.00037743
s1091288	AGTC	20	153	5299	5299	0.0288734
s1091288	AGTC	24	5138	5299	5299	0.969617
s1091288	AGTC	28	6	5299	5299	0.00113229
s1093447	GAGC	16	1	3970	3970	0.000251889
s1093447	GAGC	20	274	3970	3970	0.0690176
s1093447	GAGC	24	3673	3970	3970	0.925189
s1093447	GAGC	28	22	3970	3970	0.00554156
s1094086	GGAT	12	16	3358	3358	0.00476474
s1094086	GGAT	16	3295	3358	3358	0.981239
s1094086	GGAT	20	46	3358	3358	0.0136986
s1094086	GGAT	24	1	3358	3358	0.000297796
s1094407	GTGA	12	41	6609	6609	0.00620366
s1094407	GTGA	16	6521	6609	6609	0.986685
s1094407	GTGA	20	47	6609	6609	0.00711151
s1096861	TTTG	20	2364	2744	2744	0.861516
s1096861	TTTG	24	369	2744	2744	0.134475
s1096861	TTTG	28	11	2744	2744	0.00400875
s1097372	ATCAT	20	3	5	5	0.6
s1097372	ATCAT	25	2	5	5	0.4
s1097612	CCTTT	10	2	4050	4050	0.000493827
s1097612	CCTTT	15	4005	4050	4050	0.988889
s1097612	CCTTT	20	6	4050	4050	0.00148148
s1097612	CCTTT	25	37	4050	4050	0.0091358
s1097680	CGCGG	10	3	3091	3091	0.00097056
s1097680	CGCGG	15	3018	3091	3091	0.976383
s1097680	CGCGG	20	30	3091	3091	0.0097056
s1097680	CGCGG	25	36	3091	3091	0.0116467
s1097680	CGCGG	30	4	3091	3091	0.00129408
s1097772	CTCCT	10	3	3	3	1
s1097815	CTGGA	20	5	720	720	0.00694444
s1097815	CTGGA	25	715	720	720	0.993056
s1098009	GCGCT	10	6	2676	2676	0.00224215
s1098009	GCGCT	15	2	2676	2676	0.000747384
s1098009	GCGCT	20	2629	2676	2676	0.982436
s1098009	GCGCT	25	39	2676	2676	0.014574
s1098263	TAAGC	20	2	3395	3395	0.000589102
s1098263	TAAGC	25	3392	3395	3395	0.999116
s1098263	TAAGC	30	1	3395	3395	0.000294551
s1098345	TCCGT	15	4	4927	4927	0.000811853
s1098345	TCCGT	20	28	4927	4927	0.00568297
s1098345	TCCGT	25	4895	4927	4927	0.993505
s1098583	TTGCT	10	279	4206	4207	0.0663338
s1098583	TTGCT	25	3927	4206	4207	0.933666
s1098585	TTGCT	10	3	3496	3496	0.000858124
s1098585	TTGCT	15	3418	3496	3496	0.977689
s1098585	TTGCT	20	25	3496	3496	0.00715103
s1098585	TTGCT	25	50	3496	3496	0.0143021
s1098771	AAC	15	5	136	136	0.0367647
s1098771	AAC	18	1	136	136	0.00735294
s1098771	AAC	27	8	136	136	0.0588235
s1098771	AAC	30	120	136	136	0.882353
s1098771	AAC	33	2	136	136	0.0147059
s1105910	ACG	12	5157	5241	5241	0.983973
s1105910	ACG	15	49	5241	5241	0.00934936
s1105910	ACG	18	3	5241	5241	0.00057241
s1105910	ACG	9	32	5241	5241	0.00610571
s1115371	ATG	15	2	2	2	1
s1121363	CAC	12	2	4	4	0.5
s1121363	CAC	15	1	4	4	0.25
s1121363	CAC	9	1	4	4	0.25
s1121366	CAC	15	1117	1154	1154	0.967938
s1121366	CAC	18	12	1154	1154	0.0103986
s1121366	CAC	21	1	1154	1154	0.000866551
s1121366	CAC	24	24	1154	1154	0.0207972
s1124130	CAT	-3	221	5517	5517	0.040058
s1124130	CAT	0	1	5517	5517	0.000181258
s1124130	CAT	12	40	5517	5517	0.00725032
s1124130	CAT	15	72	5517	5517	0.0130506
s1124130	CAT	18	2	5517	5517	0.000362516
s1124130	CAT	3	1	5517	5517	0.000181258
s1124130	CAT	6	89	5517	5517	0.016132
s1124130	CAT	9	5091	5517	5517	0.922784
s1126546	CCG	15	2121	4302	4302	0.493026
s1126546	CCG	18	2084	4302	4302	0.484426
s1126546	CCG	21	92	4302	4302	0.0213854
s1126546	CCG	24	5	4302	4302	0.00116225
s1131975	CGC	12	2	3990	3990	0.000501253
s1131975	CGC	15	3983	3990	3990	0.998246
s1131975	CGC	18	5	3990	3990	0.00125313
s1133165	CGG	12	4577	4606	4606	0.993704
s1133165	CGG	15	18	4606	4606	0.00390795
s1133165	CGG	9	11	4606	4606	0.00238819
s1139287	CTT	15	1	2	2	0.5
s1139287	CTT	18	1	2	2	0.5
s1142973	GAC	15	16	3238	3238	0.00494132
s1142973	GAC	18	65	3238	3238	0.0200741
s1142973	GAC	21	3151	3238	3238	0.973132
s1142973	GAC	24	5	3238	3238	0.00154416
s1142973	GAC	9	1	3238	3238	0.000308833
s1144891	GAG	12	47	3297	3297	0.0142554
s1144891	GAG	15	3239	3297	3297	0.982408
s1144891	GAG	18	11	3297	3297	0.00333637
s1150147	GCT	12	1	3289	3289	0.000304044
s1150147	GCT	15	88	3289	3289	0.0267559
s1150147	GCT	18	435	3289	3289	0.132259
s1150147	GCT	21	2760	3289	3289	0.839161
s1150147	GCT	24	5	3289	3289	0.00152022
s1164143	TCC	12	4	3219	3219	0.00124262
s1164143	TCC	15	178	3219	3219	0.0552967
s1164143	TCC	18	3028	3219	3219	0.940665
s1164143	TCC	21	9	3219	3219	0.0027959
s1180535	TTG	15	1	1	1	1
s1181349	ACAA	16	35	5186	5186	0.00674894
s1181349	ACAA	20	5150	5186	5186	0.993058
s1181349	ACAA	8	1	5186	5186	0.000192827
s1183267	CCAT	16	3	3069	3069	0.000977517
s1183267	CCAT	20	134	3069	3069	0.0436624
s1183267	CCAT	24	2914	3069	3069	0.949495
s1183267	CCAT	28	18	3069	3069	0.0058651
s1185273	TACA	12	6	4164	4164	0.00144092
s1185273	TACA	20	33	4164	4164	0.00792507
s1185273	TACA	4	4	4164	4164	0.000960615
s1185273	TACA	8	4121	4164	4164	0.989673
s1186091	TGTA	12	1	220	220	0.00454546
s1186091	TGTA	16	214	220	220	0.972727
s1186091	TGTA	20	5	220	220	0.0227273
s1186494	TTCT	12	93	94	94	0.989362
s1186494	TTCT	20	1	94	94	0.0106383
s1187540	ATGCA	10	1	1	1	1
s1188004	GAGTT	10	489	4506	4506	0.108522
s1188004	GAGTT	25	4017	4506	4506	0.891478
s1188022	GCATA	10	12	5157	5157	0.00232693
s1188022	GCATA	15	4956	5157	5157	0.961024
s1188022	GCATA	20	13	5157	5157	0.00252084
s1188022	GCATA	25	176	5157	5157	0.0341284

## Sheet: Table S11
				NextGENe Jing724 result
index	locus	locus Coverage	Locus Percentage	Allele Number	Allele Name	Allele Frequency	Allele Total Coverage	Allele Percent Matache
1	s100056	3161	0.0019	1	s100056-SSR12	1	3161	1
2	s1004645	3555	0.00214	1	s1004645-SSR15	1	3555	0
3	s1010615	3678	0.00221	1	s1010615-SSR15	1	3678	1
4	s1013027	1416	0.00085	1	s1013027-SSR15	1	1416	0
5	s1021042	540	0.00032	1	s1021042-SSR9	1	540	0.4074
6	s1031871	2604	0.00157	1	s1031871-SSR6	1	2604	0
7	s1034527	2342	0.00141	1	s1034527-SSR9	1	2342	0.7322
8	s103593	1383	0.00083	1	s103593-SSR15	1	1383	0
9	s1039601	0	0	0
10	s1047217	1658	0.001	1	s1047217-SSR18	1	1658	0
11	s1054522	2640	0.00159	2	s1054522-SSR27, s1054522-SSR24	92.72%, 7.272%	2448, 192	0%, 0%
12	s1055477	3130	0.00188	1	s1055477-SSR12	1	3130	1
13	s1055537	2356	0.00142	1	s1055537-SSR15	1	2356	0
14	s1058515	2720	0.00164	1	s1058515-SSR18	1	2720	0
15	s1081917	21	1e-05	1	s1081917-SSR21	1	21	1
16	s1091288	4088	0.00246	1	s1091288-SSR24	1	4088	0
17	s1093447	3017	0.00182	1	s1093447-SSR24	1	3017	1
18	s1094086	2949	0.00177	1	s1094086-SSR16	1	2949	1
19	s1094407	5922	0.00357	1	s1094407-SSR16	1	5922	1
20	s1096861	1421	0.00085	1	s1096861-SSR24	1	1421	1
21	s1097612	3605	0.00217	1	s1097612-SSR15	1	3605	1
22	s1097680	2370	0.00143	1	s1097680-SSR15	1	2370	0
23	s1097815	83	5e-05	1	s1097815-SSR25	1	83	0.7469
24	s1098009	1057	0.00063	1	s1098009-SSR20	1	1057	1
25	s1098263	235	0.00014	1	s1098263-SSR25	1	235	1
26	s1098345	4465	0.00269	1	s1098345-SSR25	1	4465	1
27	s1098583	0	0	0
28	s1098585	0	0	0
29	s1098771	97	5e-05	1	s1098771-SSR30	1	97	1
30	s1105910	4717	0.00284	1	s1105910-SSR12	1	4717	1
31	s1121366	124	7e-05	1	s1121366-SSR24	1	124	0.75
32	s1126546	1331	0.0008	1	s1126546-SSR21	1	1331	0
33	s1131975	1734	0.00104	1	s1131975-SSR15	1	1734	0
34	s1133165	4232	0.00255	1	s1133165-SSR12	1	4232	0.7707
35	s1142973	2926	0.00176	1	s1142973-SSR21	1	2926	0
36	s1144891	2308	0.00139	1	s1144891-SSR15	1	2308	1
37	s114858	3200	0.00193	1	s114858-SSR12	1	3200	0
38	s1150147	2175	0.00131	1	s1150147-SSR21	1	2175	0.7085
39	s1151694	5086	0.00306	1	s1151694-SSR12	1	5086	1
40	s116010	611	0.00036	1	s116010-SSR12	1	611	0
41	s1164143	2556	0.00154	1	s1164143-SSR18	1	2556	1
42	s116915	3647	0.0022	1	s116915-SSR20	1	3647	1
43	s116929	4484	0.0027	1	s116929-SSR15	1	4484	1
44	s118039	2045	0.00123	1	s118039-SSR15	1	2045	0
45	s1181349	4683	0.00282	1	s1181349-SSR20	1	4683	1
46	s1183267	298	0.00017	1	s1183267-SSR24	1	298	1
47	s1185273	3642	0.00219	1	s1185273-SSR8	1	3642	0
48	s1186019	294	0.00017	1	s1186019-SSR20	1	294	1
49	s1186091	24	1e-05	1	s1186091-SSR16	1	24	0
50	s1186494	0	0	0
51	s1187772	0	0	0
52	s1188004	0	0	0
53	s1188022	2778	0.00167	1	s1188022-SSR15	1	2778	0.5493
54	s120036	3173	0.00191	1	s120036-SSR15	1	3173	1
55	s120374	178	0.0001	1	s120374-SSR10	1	178	0
56	s123677	4932	0.00297	1	s123677-SSR16	1	4932	0
57	s126231	12	0	1	s126231-SSR10	1	12	1
58	s128841	0	0	0
59	s129690	3195	0.00192	1	s129690-SSR9	1	3195	0
60	s131213	1930	0.00116	2	s131213-SSR24, s131213-SSR21	93.57%, 6.424%	1806, 124	0%, 0%
61	s133275	0	0	0
62	s133383	3094	0.00186	1	s133383-SSR9	1	3094	1
63	s136111	444	0.00026	1	s136111-SSR20	1	444	0
64	s136249	4634	0.00279	1	s136249-SSR25	1	4634	1
65	s138537	323	0.00019	2	s138537-SSR44, s138537-SSR40	93.80%, 6.191%	303, 20	100%, 100%
66	s141371	3810	0.00229	1	s141371-SSR28	1	3810	0
67	s141865	0	0	0
68	s142394	0	0	0
69	s144034	0	0	0
70	s14760	255	0.00015	1	s14760-SSR12	1	255	0
71	s149275	1545	0.00093	1	s149275-SSR15	1	1545	1
72	s15146	0	0	0
73	s154817	3545	0.00213	1	s154817-SSR35	1	3545	0.7898
74	s156675	73	4e-05	1	s156675-SSR10	1	73	0
75	s158252	3519	0.00212	1	s158252-SSR9	1	3519	1
76	s161654	0	0	0
77	s16216	170	0.0001	1	s16216-SSR16	1	170	0
78	s16341	0	0	0
79	s169111	0	0	0
80	s170350	221	0.00013	1	s170350-SSR12	1	221	0.8778
81	s171822	23	1e-05	1	s171822-SSR18	1	23	0
82	s172002	1085	0.00065	1	s172002-SSR6	1	1085	1
83	s172213	39	2e-05	1	s172213-SSR9	1	39	0
84	s172843	2748	0.00165	1	s172843-SSR20	1	2748	0
85	s175293	2909	0.00175	1	s175293-SSR12	1	2909	0.6968
86	s176799	3207	0.00193	1	s176799-SSR20	1	3207	0
87	s176954	2055	0.00124	2	s176954-SSR15, s176954-SSR12	82.82%, 17.17%	1702, 353	31.66%, 0%
88	s178098	2482	0.00149	1	s178098-SSR15	1	2482	1
89	s17883	3607	0.00217	1	s17883-SSR21	1	3607	0
90	s180124	173	0.0001	1	s180124-SSR25	1	173	1
91	s183915	568	0.00034	1	s183915-SSR15	1	568	0.4806
92	s185259	324	0.00019	1	s185259-SSR12	1	324	1
93	s18879	0	0	0
94	s197735	434	0.00026	1	s197735-SSR9	1	434	0
95	s198606	5136	0.00309	1	s198606-SSR9	1	5136	1
96	s205352	0	0	0
97	s207513	1409	0.00085	1	s207513-SSR12	1	1409	1
98	s207831	2441	0.00147	1	s207831-SSR16	1	2441	1
99	s208523	2262	0.00136	1	s208523-SSR12	1	2262	1
100	s208746	0	0	0
101	s209981	2041	0.00123	1	s209981-SSR27	1	2041	1
102	s216165	0	0	0
103	s223396	4219	0.00254	1	s223396-SSR15	1	4219	1
104	s230423	3182	0.00192	1	s230423-SSR12	1	3182	1
105	s23814	1361	0.00082	1	s23814-SSR18	1	1361	0
106	s243978	3095	0.00186	1	s243978-SSR12	1	3095	1
107	s249272	2976	0.00179	1	s249272-SSR21	1	2976	0
108	s255773	436	0.00026	1	s255773-SSR0	1	436	0
109	s255794	0	0	0
110	s256663	124	7e-05	1	s256663-SSR6	1	124	0
111	s256673	0	0	0
112	s256688	2411	0.00145	1	s256688-SSR24	1	2411	1
113	s257671	2769	0.00167	1	s257671-SSR9	1	2769	0
114	s258878	2468	0.00148	1	s258878-SSR9	1	2468	1
115	s261077	1808	0.00109	1	s261077-SSR21	1	1808	0
116	s264343	69	4e-05	1	s264343-SSR21	1	69	0
117	s264347	92	5e-05	2	s264347-SSR15, s264347-SSR9	64.13%, 35.86%	59, 33	38.98%, 0%
118	s265373	2770	0.00167	1	s265373-SSR21	1	2770	0
119	s26593	3258	0.00196	2	s26593-SSR24, s26593-SSR21	94.32%, 5.678%	3073, 185	0%, 0%
120	s26682	2076	0.00125	1	s26682-SSR25	1	2076	0
121	s282049	0	0	0
122	s282988	2921	0.00176	1	s282988-SSR12	1	2921	1
123	s282991	1080	0.00065	2	s282991-SSR12, s282991-SSR15	70.09%, 29.90%	757, 323	0%, 0%
124	s284563	445	0.00026	1	s284563-SSR18	1	445	0
125	s291054	3189	0.00192	1	s291054-SSR20	1	3189	1
126	s292450	0	0	0
127	s292970	0	0	0
128	s293291	2916	0.00175	1	s293291-SSR20	1	2916	0
129	s293944	0	0	0
130	s295894	3472	0.00209	1	s295894-SSR25	1	3472	1
131	s296136	0	0	0
132	s296336	4072	0.00245	1	s296336-SSR15	1	4072	1
133	s307826	306	0.00018	1	s307826-SSR9	1	306	0
134	s31084	1333	0.0008	1	s31084-SSR18	1	1333	1
135	s312570	1189	0.00071	1	s312570-SSR9	1	1189	1
136	s313842	5017	0.00302	1	s313842-SSR9	1	5017	1
137	s313852	88	5e-05	1	s313852-SSR18	1	88	1
138	s317178	3144	0.00189	1	s317178-SSR15	1	3144	1
139	s317181	2106	0.00127	1	s317181-SSR21	1	2106	1
140	s317563	4209	0.00254	1	s317563-SSR9	1	4209	1
141	s317720	0	0	0
142	s345640	2377	0.00143	1	s345640-SSR18	1	2377	0
143	s347118	0	0	0
144	s347218	1744	0.00105	1	s347218-SSR18	1	1744	1
145	s349159	0	0	0
146	s354492	3037	0.00183	1	s354492-SSR18	1	3037	1
147	s356228	2477	0.00149	1	s356228-SSR9	1	2477	1
148	s363421	3054	0.00184	1	s363421-SSR9	1	3054	1
149	s363819	1250	0.00075	2	s363819-SSR21, s363819-SSR18	94.48%, 5.52%	1181, 69	0%, 0%
150	s366656	1841	0.00111	1	s366656-SSR15	1	1841	0
151	s369906	0	0	0
152	s370117	1939	0.00117	1	s370117-SSR21	1	1939	0
153	s373149	2600	0.00156	1	s373149-SSR15	1	2600	1
154	s373164	28	1e-05	1	s373164-SSR21	1	28	1
155	s378951	2075	0.00125	1	s378951-SSR12	1	2075	1
156	s379016	2430	0.00146	1	s379016-SSR15	1	2430	1
157	s37957	2482	0.00149	1	s37957-SSR15	1	2482	1
158	s380881	2760	0.00166	1	s380881-SSR6	1	2760	0
159	s384905	20	1e-05	1	s384905-SSR12	1	20	0
160	s387244	2352	0.00141	1	s387244-SSR21	1	2352	0.2487
161	s390474	1799	0.00108	2	s390474-SSR39, s390474-SSR36	89.71%, 10.28%	1614, 185	75.27%, 100%
162	s403319	1595	0.00096	2	s403319-SSR33, s403319-SSR30	86.89%, 13.10%	1386, 209	0%, 0%
163	s4121	170	0.0001	1	s4121-SSR20	1	170	0
164	s414594	502	0.0003	1	s414594-SSR21	1	502	1
165	s421403	2753	0.00166	1	s421403-SSR15	1	2753	1
166	s421431	2187	0.00131	1	s421431-SSR9	1	2187	1
167	s423645	2119	0.00127	1	s423645-SSR20	1	2119	1
168	s424763	762	0.00045	1	s424763-SSR16	1	762	1
169	s425306	0	0	0
170	s425466	0	0	0
171	s426147	2546	0.00153	1	s426147-SSR16	1	2546	1
172	s426716	2159	0.0013	1	s426716-SSR12	1	2159	0
173	s426841	247	0.00014	1	s426841-SSR20	1	247	0
174	s426991	4846	0.00292	1	s426991-SSR20	1	4846	0
175	s428893	0	0	0
176	s429779	0	0	0
177	s431370	3028	0.00182	1	s431370-SSR16	1	3028	0.7417
178	s431551	0	0	0
179	s431948	1079	0.00065	1	s431948-SSR30	1	1079	0
180	s432065	2977	0.00179	1	s432065-SSR15	1	2977	1
181	s432283	87	5e-05	1	s432283-SSR10	1	87	0
182	s432932	338	0.0002	1	s432932-SSR15	1	338	0.7988
183	s433896	2221	0.00134	1	s433896-SSR10	1	2221	0
184	s434239	270	0.00016	2	s434239-SSR33, s434239-SSR30	94.07%, 5.925%	254, 16	100%, 100%
185	s441834	1059	0.00063	2	s441834-SSR36, s441834-SSR33	94.33%, 5.665%	999, 60	75.07%, 100%
186	s449820	4587	0.00276	1	s449820-SSR15	1	4587	1
187	s451278	3701	0.00223	1	s451278-SSR12	1	3701	0
188	s455201	317	0.00019	1	s455201-SSR12	1	317	1
189	s457102	13	0	1	s457102-SSR12	1	13	0
190	s458903	87	5e-05	1	s458903-SSR9	1	87	0
191	s458918	0	0	0
192	s459130	0	0	0
193	s45937X	2714	0.00163	1	s45937X-SSR16	1	2714	1
194	s46124	19	1e-05	1	s46124-SSR5	1	19	0
195	s462535	17	1e-05	1	s462535-SSR9	1	17	1
196	s465267	2730	0.00164	1	s465267-SSR15	1	2730	0
197	s470006	3171	0.00191	1	s470006-SSR18	1	3171	1
198	s471963	0	0	0
199	s472003	661	0.00039	1	s472003-SSR21	1	661	0
200	s482837	2323	0.0014	1	s482837-SSR18	1	2323	0
201	s485230	1490	0.00089	1	s485230-SSR18	1	1490	0
202	s485933	1087	0.00065	1	s485933-SSR12	1	1087	0
203	s48611	238	0.00014	1	s48611-SSR18	1	238	0
204	s488751	904	0.00054	1	s488751-SSR15	1	904	0
205	s490622	3379	0.00203	1	s490622-SSR12	1	3379	0
206	s494111	3803	0.00229	1	s494111-SSR12	1	3803	1
207	s498481	0	0	0
208	s499955	2093	0.00126	1	s499955-SSR9	1	2093	1
209	s502723	2313	0.00139	1	s502723-SSR15	1	2313	1
210	s502726	691	0.00041	1	s502726-SSR15	1	691	1
211	s5061	188	0.00011	1	s5061-SSR15	1	188	0
212	s506734	0	0	0
213	s507636	38	2e-05	1	s507636-SSR18	1	38	1
214	s507640	1305	0.00078	1	s507640-SSR18	1	1305	0
215	s508769	3569	0.00215	1	s508769-SSR12	1	3569	1
216	s50915	3739	0.00225	1	s50915-SSR20	1	3739	0.5536
217	s512722	22	1e-05	1	s512722-SSR9	1	22	0
218	s513474	0	0	0
219	s514357	468	0.00028	1	s514357-SSR15	1	468	0
220	s514368	0	0	0
221	s515657	1950	0.00117	1	s515657-SSR12	1	1950	0
222	s5201	1531	0.00092	1	s5201-SSR12	1	1531	0
223	s52968	2880	0.00173	1	s52968-SSR16	1	2880	1
224	s552924	590	0.00035	1	s552924-SSR15	1	590	1
225	s552982	0	0	0
226	s553327	733	0.00044	1	s553327-SSR18	1	733	1
227	s557938	0	0	0
228	s557981	2100	0.00126	1	s557981-SSR20	1	2100	0.7738
229	s558408	2439	0.00147	1	s558408-SSR20	1	2439	0
230	s558721	0	0	0
231	s559096	2147	0.00129	1	s559096-SSR8	1	2147	0
232	s559159	5560	0.00335	1	s559159-SSR12	1	5560	0
233	s560098	0	0	0
234	s560880	3368	0.00203	1	s560880-SSR12	1	3368	0
235	s561072	552	0.00033	1	s561072-SSR12	1	552	1
236	s561449	3456	0.00208	1	s561449-SSR24	1	3456	1
237	s562354	833	0.0005	1	s562354-SSR16	1	833	1
238	s562415	107	6e-05	1	s562415-SSR24	1	107	0
239	s563	1661	0.001	1	s563-SSR30	1	1661	0
240	s563031	3134	0.00189	2	s563031-SSR12, s563031-SSR0	90.74%, 9.253%	2844, 290	0%, 0%
241	s563307	653	0.00039	1	s563307-SSR8	1	653	1
242	s563476	0	0	0
243	s565129	0	0	0
244	s565421	4409	0.00266	1	s565421-SSR30	1	4409	1
245	s565633	190	0.00011	1	s565633-SSR20	1	190	1
246	s565674	11	0	1	s565674-SSR35	1	11	1
247	s565846	0	0	0
248	s566300	0	0	0
249	s566749	2707	0.00163	1	s566749-SSR15	1	2707	0
250	s567271	0	0	0
251	s567690	987	0.00059	1	s567690-SSR25	1	987	1
252	s567706	3038	0.00183	1	s567706-SSR25	1	3038	1
253	s5729	2489	0.0015	1	s5729-SSR10	1	2489	0
254	s574994	62	3e-05	1	s574994-SSR18	1	62	1
255	s592545	3345	0.00201	1	s592545-SSR18	1	3345	1
256	s600659	34	2e-05	1	s600659-SSR27	1	34	1
257	s605279	2713	0.00163	1	s605279-SSR24	1	2713	1
258	s607802	1055	0.00063	1	s607802-SSR18	1	1055	0
259	s621564	2199	0.00132	1	s621564-SSR18	1	2199	1
260	s624168	514	0.00031	1	s624168-SSR18	1	514	1
261	s625293	2767	0.00166	1	s625293-SSR12	1	2767	1
262	s625360	311	0.00018	1	s625360-SSR12	1	311	0
263	s625659	1783	0.00107	1	s625659-SSR12	1	1783	0
264	s626333	3021	0.00182	1	s626333-SSR12	1	3021	0.5087
265	s628156	0	0	0
266	s629348	3060	0.00184	1	s629348-SSR15	1	3060	1
267	s629356	1709	0.00103	1	s629356-SSR21	1	1709	1
268	s631716	571	0.00034	1	s631716-SSR15	1	571	0
269	s631898	2260	0.00136	1	s631898-SSR21	1	2260	0
270	s634868	2236	0.00134	1	s634868-SSR15	1	2236	1
271	s642265	2154	0.00129	1	s642265-SSR12	1	2154	1
272	s642349	320	0.00019	1	s642349-SSR21	1	320	0.075
273	s642745	2459	0.00148	1	s642745-SSR6	1	2459	0
274	s6496	0	0	0
275	s654558	2290	0.00138	1	s654558-SSR12	1	2290	0
276	s6567	0	0	0
277	s657594	3929	0.00237	1	s657594-SSR9	1	3929	1
278	s663114	3136	0.00189	1	s663114-SSR12	1	3136	1
279	s663532	136	8e-05	1	s663532-SSR20	1	136	1
280	s665935	4981	0.003	1	s665935-SSR12	1	4981	1
281	s669058	590	0.00035	1	s669058-SSR16	1	590	1
282	s669181	0	0	0
283	s669984	69	4e-05	1	s669984-SSR20	1	69	1
284	s670373	3713	0.00224	1	s670373-SSR20	1	3713	1
285	s670915	1228	0.00074	1	s670915-SSR20	1	1228	0
286	s671205	3575	0.00215	1	s671205-SSR10	1	3575	0
287	s671420	0	0	0
288	s677195	0	0	0
289	s679430	0	0	0
290	s681224	0	0	0
291	s682632	0	0	0
292	s682725	4229	0.00255	1	s682725-SSR15	1	4229	1
293	s688343	1312	0.00079	1	s688343-SSR15	1	1312	1
294	s691405	0	0	0
295	s691451	65	3e-05	1	s691451-SSR18	1	65	0
296	s692859	672	0.0004	1	s692859-SSR9	1	672	0.7961
297	s694072	329	0.00019	2	s694072-SSR63, s694072-SSR60	58.66%, 41.33%	193, 136	16.06%, 41.17%
298	s703896	1236	0.00074	1	s703896-SSR27	1	1236	0
299	s705952	0	0	0
300	s705980	946	0.00057	1	s705980-SSR18	1	946	0.7304
301	s711771	913	0.00055	1	s711771-SSR9	1	913	0
302	s714854	725	0.00043	1	s714854-SSR15	1	725	0
303	s715172	39	2e-05	1	s715172-SSR15	1	39	0
304	s718256	2464	0.00148	2	s718256-SSR21, s718256-SSR18	74.47%, 25.52%	1835, 629	78.85%, 24.48%
305	s718700	1503	0.0009	1	s718700-SSR12	1	1503	1
306	s720391	1722	0.00103	1	s720391-SSR12	1	1722	1
307	s720485	2763	0.00166	1	s720485-SSR15	1	2763	0.6069
308	s720502	1800	0.00108	1	s720502-SSR18	1	1800	0
309	s721202	806	0.00048	1	s721202-SSR18	1	806	1
310	s723829	1476	0.00089	1	s723829-SSR18	1	1476	0
311	s732982	3366	0.00203	1	s732982-SSR9	1	3366	0
312	s732990	2356	0.00142	2	s732990-SSR27, s732990-SSR24	94.73%, 5.263%	2232, 124	0%, 0%
313	s735337	0	0	0
314	s737017	1791	0.00108	1	s737017-SSR18	1	1791	1
315	s738792	0	0	0
316	s740066	3227	0.00194	1	s740066-SSR18	1	3227	1
317	s740253	1871	0.00112	1	s740253-SSR18	1	1871	0
318	s744336	0	0	0
319	s746617	12	0	1	s746617-SSR12	1	12	0
320	s746628	1703	0.00102	1	s746628-SSR18	1	1703	1
321	s756421	3945	0.00238	1	s756421-SSR12	1	3945	0
322	s758379	0	0	0
323	s765714	2423	0.00146	1	s765714-SSR12	1	2423	0
324	s774938	1244	0.00075	1	s774938-SSR15	1	1244	0
325	s778537	2513	0.00151	1	s778537-SSR18	1	2513	1
326	s780629	32	1e-05	1	s780629-SSR15	1	32	0.625
327	s780657	4056	0.00244	1	s780657-SSR18	1	4056	0
328	s783699	305	0.00018	1	s783699-SSR12	1	305	0.1639
329	s784949	1243	0.00075	2	s784949-SSR27, s784949-SSR24	89.54%, 10.45%	1113, 130	0%, 0%
330	s787661	1830	0.0011	1	s787661-SSR12	1	1830	1
331	s787928	3592	0.00216	1	s787928-SSR24	1	3592	1
332	s789477	0	0	0
333	s790646	2367	0.00142	1	s790646-SSR16	1	2367	1
334	s792126	1102	0.00066	1	s792126-SSR20	1	1102	0.5408
335	s792483	0	0	0
336	s793288	0	0	0
337	s793710	4424	0.00266	1	s793710-SSR24	1	4424	1
338	s794497	10	0	1	s794497-SSR24	1	10	0
339	s794580	1393	0.00084	1	s794580-SSR20	1	1393	0
340	s794804	3076	0.00185	1	s794804-SSR20	1	3076	1
341	s795376	0	0	0
342	s795991	0	0	0
343	s796780	2682	0.00161	1	s796780-SSR20	1	2682	0
344	s796797	0	0	0
345	s796946	4363	0.00263	1	s796946-SSR20	1	4363	1
346	s797065	0	0	0
347	s797256	2964	0.00178	1	s797256-SSR10	1	2964	0
348	s797348	2188	0.00132	1	s797348-SSR5	1	2188	1
349	s797586	3556	0.00214	1	s797586-SSR20	1	3556	1
350	s797620	599	0.00036	1	s797620-SSR15	1	599	0.212
351	s798159	0	0	0
352	s798171	0	0	0
353	s798329	2651	0.00159	1	s798329-SSR15	1	2651	1
354	s798455	65	3e-05	1	s798455-SSR15	1	65	1
355	s798464	2951	0.00178	1	s798464-SSR20	1	2951	0
356	s809687	0	0	0
357	s813086	0	0	0
358	s813416	118	7e-05	1	s813416-SSR18	1	118	1
359	s820854	2888	0.00174	1	s820854-SSR12	1	2888	0
360	s827114	456	0.00027	1	s827114-SSR9	1	456	0
361	s834453	3263	0.00196	1	s834453-SSR12	1	3263	0
362	s834462	0	0	0
363	s838195	2953	0.00178	1	s838195-SSR3	1	2953	0
364	s838417	191	0.00011	1	s838417-SSR9	1	191	0
365	s842294	0	0	0
366	s849653	0	0	0
367	s850590	2816	0.00169	1	s850590-SSR15	1	2816	0
368	s850599	0	0	0
369	s850637	0	0	0
370	s850647	2390	0.00144	1	s850647-SSR18	1	2390	0
371	s852985	1569	0.00094	1	s852985-SSR9	1	1569	1
372	s855687	3196	0.00192	1	s855687-SSR12	1	3196	0
373	s855900	2059	0.00124	1	s855900-SSR9	1	2059	1
374	s856879	1204	0.00072	1	s856879-SSR15	1	1204	1
375	s868018	3527	0.00212	1	s868018-SSR15	1	3527	1
376	s868154	1890	0.00114	1	s868154-SSR15	1	1890	1
377	s87719	886	0.00053	1	s87719-SSR20	1	886	0.6343
378	s878046	0	0	0
379	s885396	4169	0.00251	1	s885396-SSR12	1	4169	0
380	s886883	1263	0.00076	1	s886883-SSR18	1	1263	1
381	s887850	3921	0.00236	1	s887850-SSR8	1	3921	0
382	s889083	3717	0.00224	1	s889083-SSR16	1	3717	1
383	s889327	0	0	0
384	s890320	0	0	0
385	s890428	0	0	0
386	s890539	347	0.0002	1	s890539-SSR16	1	347	0
387	s890655	986	0.00059	1	s890655-SSR20	1	986	0
388	s890982	0	0	0
389	s891545	17	1e-05	1	s891545-SSR12	1	17	1
390	s89189	3300	0.00199	1	s89189-SSR12	1	3300	1
391	s893539	717	0.00043	1	s893539-SSR32	1	717	1
392	s894876	0	0	0
393	s894890	0	0	0
394	s895099	4171	0.00251	1	s895099-SSR20	1	4171	1
395	s895233	3235	0.00195	1	s895233-SSR15	1	3235	1
396	s895260	3001	0.00181	1	s895260-SSR20	1	3001	0
397	s895414	288	0.00017	1	s895414-SSR15	1	288	0.7638
398	s895640	0	0	0
399	s8961	542	0.00032	2	s8961-SSR20, s8961-SSR16	92.61%, 7.380%	502, 40	100%, 100%
400	s898387	3500	0.00211	1	s898387-SSR9	1	3500	0.4894
401	s899365	2807	0.00169	1	s899365-SSR15	1	2807	0
402	s899955	3881	0.00234	1	s899955-SSR12	1	3881	1
403	s903751	2461	0.00148	2	s903751-SSR24, s903751-SSR27	79.96%, 20.03%	1968, 493	0%, 100%
404	s909166	3978	0.0024	1	s909166-SSR12	1	3978	0
405	s911596	2577	0.00155	1	s911596-SSR12	1	2577	0
406	s911626	0	0	0
407	s920088	0	0	0
408	s922742	4644	0.0028	1	s922742-SSR6	1	4644	0
409	s923531	92	5e-05	1	s923531-SSR21	1	92	0
410	s923634	0	0	0
411	s92527	2501	0.0015	1	s92527-SSR16	1	2501	0
412	s926584	0	0	0
413	s927782	615	0.00037	2	s927782-SSR27, s927782-SSR24	93.00%, 6.991%	572, 43	0%, 0%
414	s930900	1318	0.00079	1	s930900-SSR18	1	1318	0
415	s93347	3926	0.00236	1	s93347-SSR12	1	3926	0
416	s933743	1938	0.00116	1	s933743-SSR12	1	1938	1
417	s939314	400	0.00024	1	s939314-SSR24	1	400	0
418	s945463	3862	0.00233	1	s945463-SSR9	1	3862	0
419	s948307	717	0.00043	1	s948307-SSR18	1	717	0
420	s948319	0	0	0
421	s952023	2663	0.0016	1	s952023-SSR15	1	2663	0
422	s954303	0	0	0
423	s955996	0	0	0
424	s957109	92	5e-05	1	s957109-SSR12	1	92	1
425	s958562	4240	0.00255	1	s958562-SSR12	1	4240	0
426	s959810	2867	0.00173	1	s959810-SSR15	1	2867	0
427	s961128	0	0	0
428	s969293	4466	0.00269	1	s969293-SSR15	1	4466	1
429	s970012	72	4e-05	1	s970012-SSR30	1	72	1
430	s989537	5434	0.00327	1	s989537-SSR20	1	5434	1
431	s991015	4145	0.0025	1	s991015-SSR20	1	4145	1
432	s991188	3354	0.00202	1	s991188-SSR20	1	3354	1
433	s991588	0	0	0
434	s991714	0	0	0
435	s992385	3581	0.00216	1	s992385-SSR16	1	3581	0
436	s992750	0	0	0
437	s992851	1862	0.00112	1	s992851-SSR16	1	1862	0
438	s993465	3340	0.00201	1	s993465-SSR12	1	3340	1
439	s994429	2891	0.00174	1	s994429-SSR12	1	2891	0
440	s994494	2407	0.00145	1	s994494-SSR12	1	2407	0.7856
441	s994869	1357	0.00081	1	s994869-SSR16	1	1357	0.2453
442	s996733	242	0.00014	1	s996733-SSR15	1	242	1
443	s996830	2176	0.00131	1	s996830-SSR15	1	2176	1
444	s996971	0	0	0
445	s997078	0	0	0
446	s997242	2622	0.00158	1	s997242-SSR25	1	2622	1
447	s997335	1361	0.00082	1	s997335-SSR20	1	1361	1
448	s997499	3000	0.00181	1	s997499-SSR20	1	3000	1
449	s997585	0	0	0
450	s997640	405	0.00024	1	s997640-SSR15	1	405	0
451	s997741	0	0	0
452	s997901	4005	0.00241	1	s997901-SSR15	1	4005	1
453	s998431	2784	0.00168	1	s998431-SSR0	1	2784	0
454	s998792	66	3e-05	2	s998792-SSR3, s998792-SSR0	78.78%, 21.21%	52, 14	0%, 0%
455	Unknown	941799	0.5683	NA	NA	NA	NA	NA

## Sheet: Table S12
			AMGT-TS Jingke968 result
#Site	Motif	Repeat_len	Reads_num	Valid_reads	Total_reads	Proportion
P01	AG	36	14	14	14	1
P03	TC	40	1	1	1	1
P04	CT	32	1	1	1	1
P08	AG	32	507	507	507	1
P20	TTTG	28	1	1	1	1
P22	GA	42	2	3	3	0.666667
P22	GA	46	1	3	3	0.333333
s563	TGCTG	20	5	3018	3018	0.00165673
s563	TGCTG	25	1809	3018	3018	0.599404
s563	TGCTG	30	1204	3018	3018	0.39894
s700	ATC	15	4374	4392	4392	0.995902
s700	ATC	18	9	4392	4392	0.00204918
s700	ATC	21	6	4392	4392	0.00136612
s700	ATC	30	3	4392	4392	0.00068306
s4121	AGAGA	15	8	3019	3019	0.00264988
s4121	AGAGA	20	1679	3019	3019	0.556144
s4121	AGAGA	25	82	3019	3019	0.0271613
s4121	AGAGA	30	17	3019	3019	0.005631
s4121	AGAGA	35	1232	3019	3019	0.408082
s4121	AGAGA	40	1	3019	3019	0.000331236
s5061	CCG	12	24	2592	2592	0.00925926
s5061	CCG	15	1396	2592	2592	0.53858
s5061	CCG	18	19	2592	2592	0.00733025
s5061	CCG	21	36	2592	2592	0.0138889
s5061	CCG	24	1109	2592	2592	0.427855
s5061	CCG	27	8	2592	2592	0.00308642
s5201	GCG	12	697	1572	1572	0.443384
s5201	GCG	15	125	1572	1572	0.0795165
s5201	GCG	18	1	1572	1572	0.000636132
s5201	GCG	3	1	1572	1572	0.000636132
s5201	GCG	6	1	1572	1572	0.000636132
s5201	GCG	9	747	1572	1572	0.475191
s5729	GTCAT	10	1733	3521	3521	0.49219
s5729	GTCAT	15	1764	3521	3521	0.500994
s5729	GTCAT	20	2	3521	3521	0.00056802
s5729	GTCAT	25	22	3521	3521	0.00624822
s6496	GCTGC	15	102	103	103	0.990291
s6496	GCTGC	20	1	103	103	0.00970874
s6567	AGG	15	168	730	735	0.230137
s6567	AGG	18	1	730	735	0.00136986
s6567	AGG	24	1	730	735	0.00136986
s6567	AGG	27	1	730	735	0.00136986
s6567	AGG	30	6	730	735	0.00821918
s6567	AGG	33	43	730	735	0.0589041
s6567	AGG	36	40	730	735	0.0547945
s6567	AGG	39	470	730	735	0.643836
s8961	ATGG	12	56	222	222	0.252252
s8961	ATGG	20	164	222	222	0.738739
s8961	ATGG	24	2	222	222	0.00900901
s14760	GTA	12	4252	4535	4535	0.937596
s14760	GTA	15	253	4535	4535	0.0557883
s14760	GTA	9	30	4535	4535	0.00661521
s15146	GATG	12	6	3609	3609	0.00166251
s15146	GATG	20	26	3609	3609	0.00720421
s15146	GATG	4	2	3609	3609	0.00055417
s15146	GATG	8	3575	3609	3609	0.990579
s16216	TTTG	12	168	350	350	0.48
s16216	TTTG	16	161	350	350	0.46
s16216	TTTG	20	21	350	350	0.06
s16341	CCG	12	3	2129	2129	0.00140911
s16341	CCG	15	84	2129	2129	0.0394551
s16341	CCG	18	2028	2129	2129	0.95256
s16341	CCG	21	14	2129	2129	0.00657586
s17883	ATA	12	1	3775	3775	0.000264901
s17883	ATA	15	120	3775	3775	0.0317881
s17883	ATA	18	1773	3775	3775	0.469669
s17883	ATA	21	1837	3775	3775	0.486623
s17883	ATA	24	44	3775	3775	0.0116556
s18879	GATG	12	4	3384	3384	0.00118203
s18879	GATG	16	1758	3384	3384	0.519504
s18879	GATG	20	1622	3384	3384	0.479314
s18882	AGC	15	1	1	1	1
s21739	CAG	12	77	98	98	0.785714
s21739	CAG	9	21	98	98	0.214286
s23814	GCC	12	1	1804	1804	0.000554324
s23814	GCC	15	78	1804	1804	0.0432373
s23814	GCC	18	711	1804	1804	0.394124
s23814	GCC	6	10	1804	1804	0.00554324
s23814	GCC	9	1004	1804	1804	0.556541
s26593	CCT	12	1	3456	3456	0.000289352
s26593	CCT	15	114	3456	3456	0.0329861
s26593	CCT	18	13	3456	3456	0.00376157
s26593	CCT	21	330	3456	3456	0.0954861
s26593	CCT	24	2991	3456	3456	0.865451
s26593	CCT	27	7	3456	3456	0.00202546
s26682	TGCAC	10	1	3096	3096	0.000322997
s26682	TGCAC	15	1520	3096	3096	0.490956
s26682	TGCAC	20	133	3096	3096	0.0429587
s26682	TGCAC	25	1441	3096	3096	0.465439
s26682	TGCAC	30	1	3096	3096	0.000322997
s31084	GAC	12	5	1813	1813	0.00275786
s31084	GAC	15	196	1813	1813	0.108108
s31084	GAC	18	1611	1813	1813	0.888582
s31084	GAC	21	1	1813	1813	0.000551572
s32396	ATC	12	1	25	25	0.04
s32396	ATC	15	24	25	25	0.96
s32721	CAT	15	12	36	36	0.333333
s32721	CAT	18	7	36	36	0.194444
s32721	CAT	24	12	36	36	0.333333
s32721	CAT	27	5	36	36	0.138889
s37957	GAG	12	1532	2765	2765	0.554069
s37957	GAG	15	1225	2765	2765	0.443038
s37957	GAG	18	3	2765	2765	0.00108499
s37957	GAG	9	5	2765	2765	0.00180832
s45937	CCTG	12	8	2861	2861	0.00279622
s45937	CCTG	16	1527	2861	2861	0.533729
s45937	CCTG	20	50	2861	2861	0.0174764
s45937	CCTG	24	34	2861	2861	0.011884
s45937	CCTG	28	1241	2861	2861	0.433764
s45937	CCTG	32	1	2861	2861	0.000349528
s46124	ATGGA	10	2	102	102	0.0196078
s46124	ATGGA	25	100	102	102	0.980392
s48611	GAG	12	945	2334	2334	0.404884
s48611	GAG	15	68	2334	2334	0.0291345
s48611	GAG	18	1282	2334	2334	0.549272
s48611	GAG	21	37	2334	2334	0.0158526
s48611	GAG	9	2	2334	2334	0.000856898
s50915	GAGTA	15	18	4184	4184	0.0043021
s50915	GAGTA	20	4147	4184	4184	0.991157
s50915	GAGTA	25	19	4184	4184	0.00454111
s52968	GCTG	12	10	2763	2763	0.00361925
s52968	GCTG	16	1604	2763	2763	0.580528
s52968	GCTG	20	57	2763	2763	0.0206297
s52968	GCTG	24	1090	2763	2763	0.394499
s52968	GCTG	28	2	2763	2763	0.000723851
s56030	AGT	9	1	1	1	1
s60251	AAAT	20	2	2	2	1
s66449	ACC	15	7	8	8	0.875
s66449	ACC	18	1	8	8	0.125
s68507	TAA	15	33	33	33	1
s70228	TCAT	20	35	35	35	1
s84736	TTC	15	1	1	1	1
s87719	AGCGT	20	1582	1684	1684	0.93943
s87719	AGCGT	25	102	1684	1684	0.0605701
s89189	TCA	12	1668	3260	3260	0.511656
s89189	TCA	15	37	3260	3260	0.0113497
s89189	TCA	18	1551	3260	3260	0.475767
s89189	TCA	21	2	3260	3260	0.000613497
s89189	TCA	9	2	3260	3260	0.000613497
s91997	GAT	15	4	8	8	0.5
s91997	GAT	18	1	8	8	0.125
s91997	GAT	30	1	8	8	0.125
s91997	GAT	6	2	8	8	0.25
s92527	TCCA	12	3	1466	1466	0.00204638
s92527	TCCA	16	1413	1466	1466	0.963847
s92527	TCCA	20	50	1466	1466	0.0341064
s93347	GAAA	12	3409	3572	3572	0.954367
s93347	GAAA	16	127	3572	3572	0.0355543
s93347	GAAA	20	32	3572	3572	0.00895857
s93347	GAAA	24	1	3572	3572	0.000279955
s93347	GAAA	8	3	3572	3572	0.000839866
s94289	TAA	15	1	1	1	1
s100056	AGA	12	2998	3127	3127	0.958746
s100056	AGA	15	24	3127	3127	0.00767509
s100056	AGA	9	105	3127	3127	0.0335785
s103593	CCA	12	359	3092	3092	0.116106
s103593	CCA	15	2731	3092	3092	0.883247
s103593	CCA	18	1	3092	3092	0.000323415
s103593	CCA	9	1	3092	3092	0.000323415
s106113	TGA	15	10	125	125	0.08
s106113	TGA	21	7	125	125	0.056
s106113	TGA	27	6	125	125	0.048
s106113	TGA	30	102	125	125	0.816
s110266	ATCGT	25	1	1	1	1
s114261	ATC	12	2	10	10	0.2
s114261	ATC	15	7	10	10	0.7
s114261	ATC	18	1	10	10	0.1
s114858	AGC	12	1710	3474	3474	0.492228
s114858	AGC	15	56	3474	3474	0.0161197
s114858	AGC	18	1	3474	3474	0.000287853
s114858	AGC	21	2	3474	3474	0.000575705
s114858	AGC	9	1705	3474	3474	0.490789
s116010	CGG	12	1340	2532	2532	0.529226
s116010	CGG	15	1136	2532	2532	0.448657
s116010	CGG	18	52	2532	2532	0.0205371
s116010	CGG	9	4	2532	2532	0.00157978
s116915	ATAG	16	33	4382	4382	0.00753081
s116915	ATAG	20	4342	4382	4382	0.990872
s116915	ATAG	24	7	4382	4382	0.00159744
s116929	CAG	12	18	4933	4933	0.0036489
s116929	CAG	15	2804	4933	4933	0.568417
s116929	CAG	18	2107	4933	4933	0.427123
s116929	CAG	21	4	4933	4933	0.000810866
s117172	CTCGA	25	4	4	4	1
s117886	ACA	15	2	2	2	1
s118039	GCC	0	1	3517	3517	0.000284333
s118039	GCC	12	28	3517	3517	0.00796133
s118039	GCC	15	2405	3517	3517	0.683821
s118039	GCC	18	120	3517	3517	0.03412
s118039	GCC	3	17	3517	3517	0.00483367
s118039	GCC	6	946	3517	3517	0.268979
s120036	CTGCA	10	1549	3105	3105	0.498873
s120036	CTGCA	15	1534	3105	3105	0.494042
s120036	CTGCA	20	3	3105	3105	0.000966184
s120036	CTGCA	25	19	3105	3105	0.00611916
s120374	CAGCG	10	158	290	290	0.544828
s120374	CAGCG	20	14	290	290	0.0482759
s120374	CAGCG	25	118	290	290	0.406897
s123677	GGAT	12	14	5087	5087	0.00275211
s123677	GGAT	16	2468	5087	5087	0.485158
s123677	GGAT	20	2414	5087	5087	0.474543
s123677	GGAT	24	190	5087	5087	0.0373501
s123677	GGAT	28	1	5087	5087	0.00019658
s124316	TCG	12	929	947	947	0.980993
s124316	TCG	15	16	947	947	0.0168955
s124316	TCG	9	2	947	947	0.00211193
s126231	TGAGC	10	1379	2612	2612	0.527948
s126231	TGAGC	15	4	2612	2612	0.00153139
s126231	TGAGC	20	1202	2612	2612	0.460184
s126231	TGAGC	25	26	2612	2612	0.00995406
s126231	TGAGC	30	1	2612	2612	0.000382848
s128841	TCG	12	4485	4661	4661	0.96224
s128841	TCG	15	164	4661	4661	0.0351856
s128841	TCG	18	2	4661	4661	0.000429092
s128841	TCG	21	1	4661	4661	0.000214546
s128841	TCG	9	9	4661	4661	0.00193092
s129690	TCC	12	1495	2975	2975	0.502521
s129690	TCC	15	40	2975	2975	0.0134454
s129690	TCC	9	1440	2975	2975	0.484034
s130610	GAG	12	2	3506	3506	0.000570451
s130610	GAG	15	3298	3506	3506	0.940673
s130610	GAG	6	102	3506	3506	0.029093
s130610	GAG	9	104	3506	3506	0.0296634
s131213	GTG	15	895	2265	2265	0.395143
s131213	GTG	18	1289	2265	2265	0.569095
s131213	GTG	21	43	2265	2265	0.0189845
s131213	GTG	24	35	2265	2265	0.0154525
s131213	GTG	27	3	2265	2265	0.0013245
s133275	CGCC	0	1	1	1	1
s133383	TCG	12	7	3275	3275	0.00213741
s133383	TCG	15	1628	3275	3275	0.497099
s133383	TCG	18	1	3275	3275	0.000305344
s133383	TCG	6	1	3275	3275	0.000305344
s133383	TCG	9	1638	3275	3275	0.500153
s136111	GGGAG	10	1	1704	1704	0.000586854
s136111	GGGAG	15	875	1704	1704	0.513498
s136111	GGGAG	20	741	1704	1704	0.434859
s136111	GGGAG	25	82	1704	1704	0.0481221
s136111	GGGAG	30	5	1704	1704	0.00293427
s136249	GACGA	15	9	4791	4791	0.00187852
s136249	GACGA	20	2410	4791	4791	0.503027
s136249	GACGA	25	2371	4791	4791	0.494886
s136249	GACGA	30	1	4791	4791	0.000208725
s138537	GATG	16	1	2966	3461	0.000337154
s138537	GATG	20	1498	2966	3461	0.505057
s138537	GATG	24	2	2966	3461	0.000674309
s138537	GATG	28	37	2966	3461	0.0124747
s138537	GATG	32	1283	2966	3461	0.432569
s138537	GATG	36	9	2966	3461	0.00303439
s138537	GATG	40	55	2966	3461	0.0185435
s138537	GATG	44	81	2966	3461	0.0273095
s141371	CCAT	12	1819	3845	3845	0.473082
s141371	CCAT	16	1	3845	3845	0.000260078
s141371	CCAT	20	50	3845	3845	0.0130039
s141371	CCAT	24	156	3845	3845	0.0405722
s141371	CCAT	28	1818	3845	3845	0.472822
s141371	CCAT	32	1	3845	3845	0.000260078
s141865	CGT	12	29	3935	3935	0.00736976
s141865	CGT	15	1992	3935	3935	0.506226
s141865	CGT	18	1907	3935	3935	0.484625
s141865	CGT	21	7	3935	3935	0.00177891
s142394	GCTCC	10	108	2609	2609	0.0413952
s142394	GCTCC	15	963	2609	2609	0.369107
s142394	GCTCC	20	1506	2609	2609	0.577233
s142394	GCTCC	25	32	2609	2609	0.0122652
s143696	GAT	15	1	1	1	1
s144034	CTC	12	1360	2843	2843	0.478368
s144034	CTC	15	50	2843	2843	0.0175871
s144034	CTC	18	1301	2843	2843	0.457615
s144034	CTC	21	3	2843	2843	0.00105522
s144034	CTC	9	129	2843	2843	0.0453746
s145164	CAGAT	25	2	2	2	1
s149275	CTC	15	2175	2179	2179	0.998164
s149275	CTC	18	4	2179	2179	0.0018357
s154817	CATAG	20	1	4171	4171	0.000239751
s154817	CATAG	25	160	4171	4171	0.0383601
s154817	CATAG	30	2037	4171	4171	0.488372
s154817	CATAG	35	1967	4171	4171	0.47159
s154817	CATAG	40	6	4171	4171	0.0014385
s156675	CCGTC	10	1663	3119	3119	0.533184
s156675	CCGTC	15	1418	3119	3119	0.454633
s156675	CCGTC	20	9	3119	3119	0.00288554
s156675	CCGTC	25	29	3119	3119	0.00929785
s158252	AGC	12	3	1941	1941	0.0015456
s158252	AGC	15	11	1941	1941	0.00566718
s158252	AGC	9	1927	1941	1941	0.992787
s160952	CGG	0	109	2868	2868	0.0380056
s160952	CGG	12	5	2868	2868	0.00174337
s160952	CGG	15	17	2868	2868	0.00592748
s160952	CGG	18	1	2868	2868	0.000348675
s160952	CGG	3	2	2868	2868	0.00069735
s160952	CGG	6	2	2868	2868	0.00069735
s160952	CGG	9	2732	2868	2868	0.95258
s161654	AAAG	12	46	277	277	0.166065
s161654	AAAG	16	214	277	277	0.772563
s161654	AAAG	20	17	277	277	0.0613718
s169111	TAG	12	1063	1723	1723	0.616947
s169111	TAG	15	18	1723	1723	0.0104469
s169111	TAG	9	642	1723	1723	0.372606
s170350	AAG	12	2170	3802	3802	0.570752
s170350	AAG	15	1604	3802	3802	0.421883
s170350	AAG	18	12	3802	3802	0.00315623
s170350	AAG	9	16	3802	3802	0.00420831
s171822	CCT	12	27	1236	1236	0.0218447
s171822	CCT	15	1062	1236	1236	0.859223
s171822	CCT	18	147	1236	1236	0.118932
s172002	GGC	15	9	2241	2241	0.00401606
s172002	GGC	6	2230	2241	2241	0.995091
s172002	GGC	9	2	2241	2241	0.000892459
s172843	ATCCA	10	89	3377	3377	0.0263548
s172843	ATCCA	15	1853	3377	3377	0.548712
s172843	ATCCA	20	1404	3377	3377	0.415754
s172843	ATCCA	25	31	3377	3377	0.00917974
s175293	GAC	12	1424	3127	3127	0.455389
s175293	GAC	15	1692	3127	3127	0.541094
s175293	GAC	18	3	3127	3127	0.000959386
s175293	GAC	9	8	3127	3127	0.00255836
s176799	CAGC	12	100	3024	3024	0.0330688
s176799	CAGC	16	83	3024	3024	0.0274471
s176799	CAGC	20	2839	3024	3024	0.938823
s176799	CAGC	24	1	3024	3024	0.000330688
s176799	CAGC	8	1	3024	3024	0.000330688
s176954	GCC	12	1590	3004	3004	0.529294
s176954	GCC	15	1294	3004	3004	0.430759
s176954	GCC	18	73	3004	3004	0.0243009
s176954	GCC	9	47	3004	3004	0.0156458
s178098	TCC	12	15	2739	2739	0.00547645
s178098	TCC	15	1570	2739	2739	0.573202
s178098	TCC	18	7	2739	2739	0.00255568
s178098	TCC	21	36	2739	2739	0.0131435
s178098	TCC	24	1108	2739	2739	0.404527
s178098	TCC	27	3	2739	2739	0.00109529
s178396	CCG	9	3	3	3	1
s179335	GGAC	12	16	625	625	0.0256
s179335	GGAC	16	3	625	625	0.0048
s179335	GGAC	20	116	625	625	0.1856
s179335	GGAC	24	489	625	625	0.7824
s179335	GGAC	28	1	625	625	0.0016
s180124	TGCCC	15	1	3056	3056	0.000327225
s180124	TGCCC	20	16	3056	3056	0.0052356
s180124	TGCCC	25	3037	3056	3056	0.993783
s180124	TGCCC	30	2	3056	3056	0.00065445
s183915	GGGAG	15	6	174	174	0.0344828
s183915	GGGAG	20	4	174	174	0.0229885
s183915	GGGAG	25	164	174	174	0.942529
s185259	GTC	12	1338	2481	2481	0.539299
s185259	GTC	15	12	2481	2481	0.00483676
s185259	GTC	18	1	2481	2481	0.000403063
s185259	GTC	9	1130	2481	2481	0.455462
s197713	TCA	15	1	1	1	1
s197735	CTT	12	2	2785	2785	0.000718133
s197735	CTT	15	98	2785	2785	0.0351885
s197735	CTT	6	5	2785	2785	0.00179533
s197735	CTT	9	2680	2785	2785	0.962298
s198606	GAG	12	2	6076	6076	0.000329164
s198606	GAG	15	42	6076	6076	0.00691244
s198606	GAG	18	1	6076	6076	0.000164582
s198606	GAG	6	1	6076	6076	0.000164582
s198606	GAG	9	6030	6076	6076	0.992429
s205352	CTT	12	4520	4712	4712	0.959253
s205352	CTT	15	178	4712	4712	0.0377759
s205352	CTT	9	14	4712	4712	0.00297114
s205858	ATC	15	1	1	1	1
s207513	CACG	12	1206	2280	2280	0.528947
s207513	CACG	16	3	2280	2280	0.00131579
s207513	CACG	20	19	2280	2280	0.00833333
s207513	CACG	4	2	2280	2280	0.000877193
s207513	CACG	8	1050	2280	2280	0.460526
s207831	ATTT	12	1151	2601	2601	0.442522
s207831	ATTT	16	1422	2601	2601	0.546713
s207831	ATTT	20	27	2601	2601	0.0103806
s207831	ATTT	8	1	2601	2601	0.000384468
s208523	GGC	12	1263	1282	1282	0.985179
s208523	GGC	15	7	1282	1282	0.00546022
s208523	GGC	9	12	1282	1282	0.00936037
s208746	GTGCA	15	1	1244	1244	0.000803859
s208746	GTGCA	20	3	1244	1244	0.00241158
s208746	GTGCA	25	20	1244	1244	0.0160772
s208746	GTGCA	30	1127	1244	1244	0.905949
s208746	GTGCA	35	93	1244	1244	0.0747588
s209385	AGA	12	1	2864	2864	0.000349162
s209385	AGA	15	46	2864	2864	0.0160615
s209385	AGA	18	1252	2864	2864	0.437151
s209385	AGA	21	4	2864	2864	0.00139665
s209385	AGA	6	1	2864	2864	0.000349162
s209385	AGA	9	1560	2864	2864	0.544693
s209661	AAAC	16	11	2845	2845	0.00386643
s209661	AAAC	20	1481	2845	2845	0.520562
s209661	AAAC	24	1343	2845	2845	0.472056
s209661	AAAC	28	10	2845	2845	0.00351494
s209981	TTG	12	3	2758	2758	0.00108774
s209981	TTG	15	77	2758	2758	0.0279188
s209981	TTG	18	3	2758	2758	0.00108774
s209981	TTG	21	29	2758	2758	0.0105149
s209981	TTG	24	537	2758	2758	0.194706
s209981	TTG	27	2095	2758	2758	0.759608
s209981	TTG	30	14	2758	2758	0.00507614
s210256	GGT	15	1	2	2	0.5
s210256	GGT	21	1	2	2	0.5
s213740	AAG	15	34	138	138	0.246377
s213740	AAG	18	14	138	138	0.101449
s213740	AAG	21	83	138	138	0.601449
s213740	AAG	24	7	138	138	0.0507246
s216165	ACA	12	1	858	858	0.0011655
s216165	ACA	15	68	858	858	0.0792541
s216165	ACA	18	414	858	858	0.482517
s216165	ACA	21	4	858	858	0.00466201
s216165	ACA	24	2	858	858	0.002331
s216165	ACA	27	24	858	858	0.027972
s216165	ACA	30	343	858	858	0.399767
s216165	ACA	33	2	858	858	0.002331
s223396	AGG	12	61	4512	4512	0.0135195
s223396	AGG	15	4296	4512	4512	0.952128
s223396	AGG	18	154	4512	4512	0.0341312
s223396	AGG	21	1	4512	4512	0.000221631
s225166	ATA	15	3	3	3	1
s225173	ATC	15	6	6	6	1
s225174	ATC	9	1	1	1	1
s230423	CAA	12	1813	3855	3855	0.470298
s230423	CAA	15	2025	3855	3855	0.525292
s230423	CAA	18	16	3855	3855	0.00415045
s230423	CAA	9	1	3855	3855	0.000259403
s232575	CAG	15	1	1	1	1
s242344	CGC	12	55	1130	1130	0.0486726
s242344	CGC	15	7	1130	1130	0.00619469
s242344	CGC	6	3	1130	1130	0.00265487
s242344	CGC	9	1065	1130	1130	0.942478
s243978	CGT	12	1859	3413	3413	0.544682
s243978	CGT	15	21	3413	3413	0.00615294
s243978	CGT	6	2	3413	3413	0.000585995
s243978	CGT	9	1531	3413	3413	0.448579
s249272	GAA	12	2	3533	3533	0.000566091
s249272	GAA	15	30	3533	3533	0.00849137
s249272	GAA	18	90	3533	3533	0.0254741
s249272	GAA	21	3313	3533	3533	0.93773
s249272	GAA	24	98	3533	3533	0.0277385
s255760	GAT	15	12	12	12	1
s255773	GAT	15	471	491	491	0.959267
s255773	GAT	18	1	491	491	0.00203666
s255773	GAT	9	19	491	491	0.0386965
s256663	GCA	15	9	2164	2164	0.00415896
s256663	GCA	6	2154	2164	2164	0.995379
s256663	GCA	9	1	2164	2164	0.000462107
s256673	GCA	12	1153	2209	2209	0.521956
s256673	GCA	15	136	2209	2209	0.0615663
s256673	GCA	18	3	2209	2209	0.00135808
s256673	GCA	6	1	2209	2209	0.000452694
s256673	GCA	9	916	2209	2209	0.414667
s256687	GCA	12	6	26	26	0.230769
s256687	GCA	15	20	26	26	0.769231
s256688	GCA	12	1	2737	2737	0.000365364
s256688	GCA	15	110	2737	2737	0.04019
s256688	GCA	18	1356	2737	2737	0.495433
s256688	GCA	21	43	2737	2737	0.0157106
s256688	GCA	24	1224	2737	2737	0.447205
s256688	GCA	27	3	2737	2737	0.00109609
s257671	GCC	12	1	3109	3109	0.000321647
s257671	GCC	15	141	3109	3109	0.0453522
s257671	GCC	18	1	3109	3109	0.000321647
s257671	GCC	9	2966	3109	3109	0.954005
s258479	GCG	9	1	1	1	1
s258878	GCT	12	7	2575	2575	0.00271845
s258878	GCT	15	18	2575	2575	0.00699029
s258878	GCT	6	1196	2575	2575	0.464466
s258878	GCT	9	1354	2575	2575	0.525825
s261077	GGA	12	3	2019	2019	0.00148588
s261077	GGA	15	32	2019	2019	0.0158494
s261077	GGA	18	848	2019	2019	0.42001
s261077	GGA	21	1134	2019	2019	0.561664
s261077	GGA	24	2	2019	2019	0.000990589
s263048	GGT	12	1	1	1	1
s264343	GTC	12	13	2540	2540	0.00511811
s264343	GTC	15	1184	2540	2540	0.466142
s264343	GTC	18	28	2540	2540	0.0110236
s264343	GTC	21	1315	2540	2540	0.517717
s264347	GTC	12	1	73	73	0.0136986
s264347	GTC	15	71	73	73	0.972603
s264347	GTC	9	1	73	73	0.0136986
s265106	GTG	15	8	8	8	1
s265373	GTG	12	1650	3175	3175	0.519685
s265373	GTG	15	134	3175	3175	0.0422047
s265373	GTG	18	31	3175	3175	0.00976378
s265373	GTG	21	1354	3175	3175	0.426457
s265373	GTG	24	6	3175	3175	0.00188976
s282049	TGG	12	53	1600	1600	0.033125
s282049	TGG	15	26	1600	1600	0.01625
s282049	TGG	18	1519	1600	1600	0.949375
s282049	TGG	21	2	1600	1600	0.00125
s282090	TGG	12	1	168	168	0.00595238
s282090	TGG	15	166	168	168	0.988095
s282090	TGG	18	1	168	168	0.00595238
s282988	TGT	12	2167	3861	3861	0.561254
s282988	TGT	15	1662	3861	3861	0.430458
s282988	TGT	18	21	3861	3861	0.00543901
s282988	TGT	21	1	3861	3861	0.000259
s282988	TGT	9	10	3861	3861	0.00259
s282991	TGT	12	8	624	624	0.0128205
s282991	TGT	15	616	624	624	0.987179
s284563	TTA	12	1	2474	2474	0.000404204
s284563	TTA	15	50	2474	2474	0.0202102
s284563	TTA	18	1171	2474	2474	0.473323
s284563	TTA	21	1236	2474	2474	0.499596
s284563	TTA	24	16	2474	2474	0.00646726
s290375	ATAA	12	1	6	6	0.166667
s290375	ATAA	20	5	6	6	0.833333
s291054	ATTT	16	13	3653	3653	0.00355872
s291054	ATTT	20	2226	3653	3653	0.609362
s291054	ATTT	24	7	3653	3653	0.00191623
s291054	ATTT	28	49	3653	3653	0.0134136
s291054	ATTT	32	1342	3653	3653	0.367369
s291054	ATTT	36	16	3653	3653	0.00437996
s292450	GCCA	12	26	1282	1282	0.0202808
s292450	GCCA	16	583	1282	1282	0.454758
s292450	GCCA	20	15	1282	1282	0.0117005
s292450	GCCA	8	658	1282	1282	0.513261
s292970	GTTT	12	1	2	2	0.5
s292970	GTTT	16	1	2	2	0.5
s293291	TATG	16	8	3251	3251	0.00246078
s293291	TATG	20	3134	3251	3251	0.964011
s293291	TATG	24	108	3251	3251	0.0332205
s293291	TATG	28	1	3251	3251	0.000307598
s293944	TGCG	12	9	1031	1031	0.00872939
s293944	TGCG	16	65	1031	1031	0.0630456
s293944	TGCG	20	5	1031	1031	0.00484966
s293944	TGCG	8	952	1031	1031	0.923375
s295273	AAGGA	15	1	1	1	1
s295894	GAGAC	10	3	3319	3319	0.000903887
s295894	GAGAC	15	1530	3319	3319	0.460982
s295894	GAGAC	20	15	3319	3319	0.00451943
s295894	GAGAC	25	1771	3319	3319	0.533594
s295925	GCAGC	10	1	2	2	0.5
s295925	GCAGC	25	1	2	2	0.5
s296336	TGCGA	10	4	4373	4373	0.000914704
s296336	TGCGA	15	2265	4373	4373	0.517951
s296336	TGCGA	20	2071	4373	4373	0.473588
s296336	TGCGA	25	33	4373	4373	0.00754631
s296493	TTTCT	15	1	2	2	0.5
s296493	TTTCT	25	1	2	2	0.5
s297630	AAC	15	1	1	1	1
s307826	AGA	12	2543	4832	4832	0.526283
s307826	AGA	15	35	4832	4832	0.00724338
s307826	AGA	18	1	4832	4832	0.000206954
s307826	AGA	6	9	4832	4832	0.00186258
s307826	AGA	9	2244	4832	4832	0.464404
s312570	AGC	12	461	968	968	0.47624
s312570	AGC	15	5	968	968	0.00516529
s312570	AGC	6	1	968	968	0.00103306
s312570	AGC	9	501	968	968	0.517562
s313842	AGC	12	7	4803	4803	0.00145742
s313842	AGC	15	206	4803	4803	0.0428899
s313842	AGC	18	5	4803	4803	0.00104102
s313842	AGC	21	72	4803	4803	0.0149906
s313842	AGC	24	1841	4803	4803	0.383302
s313842	AGC	27	7	4803	4803	0.00145742
s313842	AGC	9	2665	4803	4803	0.554862
s313852	AGC	12	26	981	981	0.0265036
s313852	AGC	15	918	981	981	0.93578
s313852	AGC	18	34	981	981	0.0346585
s313852	AGC	21	3	981	981	0.0030581
s317178	AGG	12	38	3886	3886	0.00977869
s317178	AGG	15	3663	3886	3886	0.942615
s317178	AGG	18	185	3886	3886	0.0476068
s317181	AGG	15	78	1659	1659	0.0470163
s317181	AGG	18	55	1659	1659	0.0331525
s317181	AGG	21	1084	1659	1659	0.653406
s317181	AGG	24	23	1659	1659	0.0138638
s317181	AGG	27	419	1659	1659	0.252562
s317563	AGT	12	6	4276	4276	0.00140318
s317563	AGT	15	28	4276	4276	0.00654818
s317563	AGT	6	168	4276	4276	0.0392891
s317563	AGT	9	4074	4276	4276	0.95276
s317720	AGT	12	305	317	317	0.962145
s317720	AGT	15	1	317	317	0.00315457
s317720	AGT	18	1	317	317	0.00315457
s317720	AGT	9	10	317	317	0.0315457
s332965	CAG	12	29	314	314	0.0923567
s332965	CAG	15	262	314	314	0.834395
s332965	CAG	18	10	314	314	0.0318471
s332965	CAG	6	1	314	314	0.00318471
s332965	CAG	9	12	314	314	0.0382166
s345640	CGA	12	2	2239	2239	0.000893256
s345640	CGA	15	73	2239	2239	0.0326038
s345640	CGA	18	2086	2239	2239	0.931666
s345640	CGA	21	78	2239	2239	0.034837
s347118	CGC	12	1718	2998	2998	0.573049
s347118	CGC	15	1146	2998	2998	0.382255
s347118	CGC	18	69	2998	2998	0.0230153
s347118	CGC	21	60	2998	2998	0.0200133
s347118	CGC	24	2	2998	2998	0.000667111
s347118	CGC	9	3	2998	2998	0.00100067
s347169	CGC	12	423	672	672	0.629464
s347169	CGC	15	43	672	672	0.0639881
s347169	CGC	18	52	672	672	0.077381
s347169	CGC	6	142	672	672	0.21131
s347169	CGC	9	12	672	672	0.0178571
s347218	CGC	12	4	2007	2007	0.00199302
s347218	CGC	15	180	2007	2007	0.0896861
s347218	CGC	18	1813	2007	2007	0.903338
s347218	CGC	21	10	2007	2007	0.00498256
s349159	CGG	12	2590	2645	2645	0.979206
s349159	CGG	15	19	2645	2645	0.00718336
s349159	CGG	18	1	2645	2645	0.000378072
s349159	CGG	9	35	2645	2645	0.0132325
s354492	CTG	12	3	4056	4056	0.000739645
s354492	CTG	15	141	4056	4056	0.0347633
s354492	CTG	18	3907	4056	4056	0.963264
s354492	CTG	21	4	4056	4056	0.000986193
s354492	CTG	24	1	4056	4056	0.000246548
s356228	CTT	12	2	2679	2679	0.000746547
s356228	CTT	15	13	2679	2679	0.00485256
s356228	CTT	6	77	2679	2679	0.0287421
s356228	CTT	9	2587	2679	2679	0.965659
s358170	CTT	12	1	1	1	1
s358697	GAA	15	1	1	1	1
s362342	GAA	12	922	977	977	0.943705
s362342	GAA	15	53	977	977	0.0542477
s362342	GAA	9	2	977	977	0.00204708
s363421	GAC	15	3	1478	1478	0.00202977
s363421	GAC	18	84	1478	1478	0.0568336
s363421	GAC	21	5	1478	1478	0.00338295
s363421	GAC	6	1	1478	1478	0.00067659
s363421	GAC	9	1385	1478	1478	0.937077
s363819	GAG	12	3	1481	1481	0.00202566
s363819	GAG	15	77	1481	1481	0.0519919
s363819	GAG	18	155	1481	1481	0.104659
s363819	GAG	21	1234	1481	1481	0.833221
s363819	GAG	24	12	1481	1481	0.00810263
s366606	GAG	12	1	1	1	1
s366656	GAG	12	114	2477	2477	0.0460234
s366656	GAG	15	2360	2477	2477	0.952765
s366656	GAG	18	3	2477	2477	0.00121114
s369906	GCA	12	11	1848	1848	0.00595238
s369906	GCA	15	662	1848	1848	0.358225
s369906	GCA	18	1080	1848	1848	0.584416
s369906	GCA	21	4	1848	1848	0.0021645
s369906	GCA	9	91	1848	1848	0.0492424
s370113	GCA	6	1	1	1	1
s370117	GCA	15	130	3085	3085	0.0421394
s370117	GCA	18	72	3085	3085	0.0233387
s370117	GCA	21	1564	3085	3085	0.506969
s370117	GCA	24	1314	3085	3085	0.425932
s370117	GCA	27	5	3085	3085	0.00162075
s373149	GCG	12	13	2838	2838	0.00458069
s373149	GCG	15	1633	2838	2838	0.575405
s373149	GCG	18	41	2838	2838	0.0144468
s373149	GCG	21	1145	2838	2838	0.403453
s373149	GCG	24	6	2838	2838	0.00211416
s373164	GCG	12	1	1104	1104	0.000905797
s373164	GCG	15	91	1104	1104	0.0824275
s373164	GCG	18	47	1104	1104	0.0425725
s373164	GCG	21	958	1104	1104	0.867754
s373164	GCG	24	7	1104	1104	0.00634058
s378951	GGC	12	2231	2561	2561	0.871144
s378951	GGC	15	22	2561	2561	0.00859039
s378951	GGC	18	8	2561	2561	0.00312378
s378951	GGC	21	292	2561	2561	0.114018
s378951	GGC	24	2	2561	2561	0.000780945
s378951	GGC	9	6	2561	2561	0.00234284
s379016	GGC	12	65	3352	3352	0.0193914
s379016	GGC	15	3281	3352	3352	0.978819
s379016	GGC	18	6	3352	3352	0.00178998
s380881	GTA	12	14	3192	3192	0.00438597
s380881	GTA	15	1482	3192	3192	0.464286
s380881	GTA	18	4	3192	3192	0.00125313
s380881	GTA	6	1691	3192	3192	0.529762
s380881	GTA	9	1	3192	3192	0.000313283
s384905	GTT	12	105	798	798	0.131579
s384905	GTT	15	602	798	798	0.754386
s384905	GTT	18	90	798	798	0.112782
s384905	GTT	21	1	798	798	0.00125313
s387244	TAA	15	128	5211	5211	0.0245634
s387244	TAA	18	99	5211	5211	0.0189983
s387244	TAA	21	4758	5211	5211	0.913069
s387244	TAA	24	70	5211	5211	0.0134331
s387244	TAA	27	153	5211	5211	0.029361
s387244	TAA	30	3	5211	5211	0.000575705
s390474	TCA	12	1819	3843	3857	0.473328
s390474	TCA	15	634	3843	3857	0.164975
s390474	TCA	18	15	3843	3857	0.0039032
s390474	TCA	21	3	3843	3857	0.00078064
s390474	TCA	24	1	3843	3857	0.000260213
s390474	TCA	27	6	3843	3857	0.00156128
s390474	TCA	30	155	3843	3857	0.0403331
s390474	TCA	33	7	3843	3857	0.00182149
s390474	TCA	36	75	3843	3857	0.019516
s390474	TCA	39	1079	3843	3857	0.28077
s390474	TCA	42	14	3843	3857	0.00364299
s390474	TCA	6	2	3843	3857	0.000520427
s390474	TCA	9	33	3843	3857	0.00858704
s390475	TCA	15	1	2	2	0.5
s390475	TCA	21	1	2	2	0.5
s403319	TCT	12	3	2938	2938	0.0010211
s403319	TCT	15	576	2938	2938	0.196052
s403319	TCT	18	5	2938	2938	0.00170184
s403319	TCT	21	4	2938	2938	0.00136147
s403319	TCT	24	77	2938	2938	0.0262083
s403319	TCT	27	1428	2938	2938	0.486045
s403319	TCT	30	113	2938	2938	0.0384615
s403319	TCT	33	723	2938	2938	0.246086
s403319	TCT	36	9	2938	2938	0.00306331
s414461	TTA	18	1	1	1	1
s414594	TTA	15	16	497	497	0.0321932
s414594	TTA	18	241	497	497	0.484909
s414594	TTA	21	233	497	497	0.468813
s414594	TTA	24	7	497	497	0.0140845
s421403	TTG	12	25	2431	2431	0.0102838
s421403	TTG	15	2401	2431	2431	0.987659
s421403	TTG	18	5	2431	2431	0.00205677
s421431	TTG	12	2	2591	2591	0.000771903
s421431	TTG	15	61	2591	2591	0.023543
s421431	TTG	18	1181	2591	2591	0.455809
s421431	TTG	21	4	2591	2591	0.00154381
s421431	TTG	24	85	2591	2591	0.0328059
s421431	TTG	9	1258	2591	2591	0.485527
s422610	ACAA	12	1	14	14	0.0714286
s422610	ACAA	20	12	14	14	0.857143
s422610	ACAA	4	1	14	14	0.0714286
s423645	AGCT	16	18	3788	3788	0.00475185
s423645	AGCT	20	1918	3788	3788	0.506336
s423645	AGCT	24	2	3788	3788	0.000527983
s423645	AGCT	8	1850	3788	3788	0.488384
s425466	CATG	12	4913	5003	5003	0.982011
s425466	CATG	16	15	5003	5003	0.0029982
s425466	CATG	20	70	5003	5003	0.0139916
s425466	CATG	8	5	5003	5003	0.0009994
s426147	CGGA	12	120	1776	1776	0.0675676
s426147	CGGA	16	1647	1776	1776	0.927365
s426147	CGGA	20	9	1776	1776	0.00506757
s426716	GAAA	12	3478	3514	3514	0.989755
s426716	GAAA	16	7	3514	3514	0.00199203
s426716	GAAA	20	27	3514	3514	0.00768355
s426716	GAAA	8	2	3514	3514	0.000569152
s426841	GAAT	16	8	2586	2601	0.00309358
s426841	GAAT	20	1104	2586	2601	0.426914
s426841	GAAT	24	2	2586	2601	0.000773395
s426841	GAAT	28	9	2586	2601	0.00348028
s426841	GAAT	40	3	2586	2601	0.00116009
s426841	GAAT	44	45	2586	2601	0.0174014
s426841	GAAT	48	1409	2586	2601	0.544857
s426841	GAAT	52	6	2586	2601	0.00232019
s426991	GATA	12	12	5822	5822	0.00206115
s426991	GATA	16	2560	5822	5822	0.439711
s426991	GATA	20	3070	5822	5822	0.52731
s426991	GATA	24	179	5822	5822	0.0307454
s426991	GATA	28	1	5822	5822	0.000171762
s427582	GCGG	0	717	790	790	0.907595
s427582	GCGG	20	73	790	790	0.0924051
s427626	GCTA	16	2	3	3	0.666667
s427626	GCTA	20	1	3	3	0.333333
s428893	TATC	20	1	25	25	0.04
s428893	TATC	24	8	25	25	0.32
s428893	TATC	28	16	25	25	0.64
s429779	TGAA	20	9	9	15	1
s431370	TTTA	12	17	2046	2052	0.0083089
s431370	TTTA	16	1932	2046	2052	0.944282
s431370	TTTA	20	97	2046	2052	0.0474096
s431551	TTTC	16	42	2977	2977	0.0141082
s431551	TTTC	20	1805	2977	2977	0.606315
s431551	TTTC	24	53	2977	2977	0.0178032
s431551	TTTC	28	1072	2977	2977	0.360094
s431551	TTTC	32	4	2977	2977	0.00134363
s431551	TTTC	36	1	2977	2977	0.000335909
s431846	AAAGA	25	3	3	3	1
s431948	AACAA	15	1265	2990	2990	0.423077
s431948	AACAA	20	24	2990	2990	0.00802676
s431948	AACAA	25	80	2990	2990	0.0267559
s431948	AACAA	30	1609	2990	2990	0.538127
s431948	AACAA	35	12	2990	2990	0.00401338
s432283	ATATG	10	2063	2188	2188	0.94287
s432283	ATATG	15	109	2188	2188	0.0498172
s432283	ATATG	20	1	2188	2188	0.000457038
s432283	ATATG	25	13	2188	2188	0.0059415
s432283	ATATG	5	2	2188	2188	0.000914077
s432552	CCATG	15	5	1559	1559	0.00320718
s432552	CCATG	20	1531	1559	1559	0.98204
s432552	CCATG	25	21	1559	1559	0.0134702
s432552	CCATG	30	2	1559	1559	0.00128287
s432716	CGAGC	25	2	2	2	1
s432932	CTTCC	10	2	132	132	0.0151515
s432932	CTTCC	15	115	132	132	0.871212
s432932	CTTCC	20	9	132	132	0.0681818
s432932	CTTCC	25	6	132	132	0.0454545
s433896	TGTTG	10	1525	3151	3151	0.483973
s433896	TGTTG	15	79	3151	3151	0.0250714
s433896	TGTTG	20	1492	3151	3151	0.4735
s433896	TGTTG	25	55	3151	3151	0.0174548
s434239	AAC	15	1100	1129	1135	0.974314
s434239	AAC	18	4	1129	1135	0.00354296
s434239	AAC	27	4	1129	1135	0.00354296
s434239	AAC	30	1	1129	1135	0.00088574
s434239	AAC	33	20	1129	1135	0.0177148
s435258	AAG	12	1	15	15	0.0666667
s435258	AAG	15	14	15	15	0.933333
s437835	AAG	15	1	1	1	1
s441834	ACA	12	5	1713	1714	0.00291886
s441834	ACA	15	1049	1713	1714	0.612376
s441834	ACA	18	5	1713	1714	0.00291886
s441834	ACA	33	48	1713	1714	0.028021
s441834	ACA	36	581	1713	1714	0.339171
s441834	ACA	39	25	1713	1714	0.0145943
s449820	AGA	12	34	4836	4836	0.0070306
s449820	AGA	15	2655	4836	4836	0.549007
s449820	AGA	18	2141	4836	4836	0.442721
s449820	AGA	21	5	4836	4836	0.00103391
s449820	AGA	9	1	4836	4836	0.000206782
s449883	AGC	15	2	85	85	0.0235294
s449883	AGC	9	83	85	85	0.976471
s451278	AGC	12	2297	2924	2924	0.785568
s451278	AGC	15	608	2924	2924	0.207934
s451278	AGC	18	1	2924	2924	0.000341997
s451278	AGC	9	18	2924	2924	0.00615595
s455201	ATA	12	1922	3597	3597	0.534334
s455201	ATA	15	55	3597	3597	0.0152905
s455201	ATA	18	2	3597	3597	0.000556019
s455201	ATA	6	1	3597	3597	0.000278009
s455201	ATA	9	1617	3597	3597	0.449541
s457101	ATA	15	2	2	2	1
s457102	ATA	12	824	2594	2594	0.317656
s457102	ATA	15	67	2594	2594	0.0258288
s457102	ATA	18	71	2594	2594	0.0273709
s457102	ATA	21	1504	2594	2594	0.5798
s457102	ATA	24	125	2594	2594	0.0481881
s457102	ATA	27	3	2594	2594	0.00115652
s458903	ATC	12	3	2010	2010	0.00149254
s458903	ATC	15	87	2010	2010	0.0432836
s458903	ATC	18	1	2010	2010	0.000497512
s458903	ATC	9	1919	2010	2010	0.954726
s458918	ATC	12	21	3551	3551	0.00591383
s458918	ATC	15	3526	3551	3551	0.99296
s458918	ATC	18	2	3551	3551	0.000563222
s458918	ATC	21	2	3551	3551	0.000563222
s459130	ATG	0	1	5291	5291	0.000189
s459130	ATG	12	1	5291	5291	0.000189
s459130	ATG	15	112	5291	5291	0.021168
s459130	ATG	18	3	5291	5291	0.000567001
s459130	ATG	3	2610	5291	5291	0.49329
s459130	ATG	6	1	5291	5291	0.000189
s459130	ATG	9	2563	5291	5291	0.484407
s462535	ATT	15	37	2722	2722	0.0135929
s462535	ATT	6	1261	2722	2722	0.463262
s462535	ATT	9	1424	2722	2722	0.523145
s465200	CAA	15	1	2	2	0.5
s465200	CAA	9	1	2	2	0.5
s465267	CAA	12	20	3106	3106	0.00643915
s465267	CAA	15	3023	3106	3106	0.973278
s465267	CAA	18	63	3106	3106	0.0202833
s470006	CAG	12	1	3468	3468	0.000288351
s470006	CAG	15	83	3468	3468	0.0239331
s470006	CAG	18	1892	3468	3468	0.545559
s470006	CAG	21	1489	3468	3468	0.429354
s470006	CAG	24	3	3468	3468	0.000865052
s471963	CAT	12	57	2006	2006	0.0284148
s471963	CAT	15	980	2006	2006	0.488534
s471963	CAT	18	21	2006	2006	0.0104686
s471963	CAT	21	944	2006	2006	0.470588
s471963	CAT	24	4	2006	2006	0.00199402
s472003	CCA	12	1444	2915	2915	0.495369
s472003	CCA	15	85	2915	2915	0.0291595
s472003	CCA	18	41	2915	2915	0.0140652
s472003	CCA	21	1313	2915	2915	0.450429
s472003	CCA	24	3	2915	2915	0.00102916
s472003	CCA	27	1	2915	2915	0.000343053
s472003	CCA	30	24	2915	2915	0.00823328
s472003	CCA	9	4	2915	2915	0.00137221
s482837	CGC	12	1	2720	2720	0.000367647
s482837	CGC	15	190	2720	2720	0.0698529
s482837	CGC	18	1213	2720	2720	0.445956
s482837	CGC	21	1	2720	2720	0.000367647
s482837	CGC	6	3	2720	2720	0.00110294
s482837	CGC	9	1312	2720	2720	0.482353
s485230	CGG	12	1	1934	1934	0.000517063
s485230	CGG	15	172	1934	1934	0.0889348
s485230	CGG	18	1756	1934	1934	0.907963
s485230	CGG	21	5	1934	1934	0.00258531
s485933	CGT	12	788	1557	1557	0.506101
s485933	CGT	15	85	1557	1557	0.0545922
s485933	CGT	18	13	1557	1557	0.00834939
s485933	CGT	21	37	1557	1557	0.0237636
s485933	CGT	24	616	1557	1557	0.395633
s485933	CGT	27	9	1557	1557	0.00578035
s485933	CGT	9	9	1557	1557	0.00578035
s488751	CTC	12	591	1183	1183	0.499577
s488751	CTC	15	584	1183	1183	0.49366
s488751	CTC	18	1	1183	1183	0.000845309
s488751	CTC	6	1	1183	1183	0.000845309
s488751	CTC	9	6	1183	1183	0.00507185
s490622	CTG	12	3593	3763	3763	0.954823
s490622	CTG	15	154	3763	3763	0.0409248
s490622	CTG	18	2	3763	3763	0.000531491
s490622	CTG	9	14	3763	3763	0.00372044
s490658	CTT	12	1	5	5	0.2
s490658	CTT	15	4	5	5	0.8
s494111	CTT	12	3579	3727	3727	0.96029
s494111	CTT	15	21	3727	3727	0.00563456
s494111	CTT	18	1	3727	3727	0.000268312
s494111	CTT	9	126	3727	3727	0.0338074
s498481	GAA	15	310	3788	3788	0.0818374
s498481	GAA	18	87	3788	3788	0.0229673
s498481	GAA	21	1900	3788	3788	0.501584
s498481	GAA	24	219	3788	3788	0.0578142
s498481	GAA	27	1259	3788	3788	0.332365
s498481	GAA	30	13	3788	3788	0.00343189
s499955	GAG	15	1308	2666	2718	0.490623
s499955	GAG	18	2	2666	2718	0.000750188
s499955	GAG	21	28	2666	2718	0.0105026
s499955	GAG	24	1	2666	2718	0.000375094
s499955	GAG	9	1327	2666	2718	0.497749
s502720	GAG	12	2	166	166	0.0120482
s502720	GAG	15	164	166	166	0.987952
s502723	GAG	12	29	2775	2775	0.0104505
s502723	GAG	15	1348	2775	2775	0.485766
s502723	GAG	18	1	2775	2775	0.00036036
s502723	GAG	6	1	2775	2775	0.00036036
s502723	GAG	9	1396	2775	2775	0.503063
s502726	GAG	12	4	1015	1016	0.00394089
s502726	GAG	15	949	1015	1016	0.934975
s502726	GAG	18	1	1015	1016	0.000985222
s502726	GAG	30	2	1015	1016	0.00197044
s502726	GAG	33	59	1015	1016	0.0581281
s506734	GCC	15	47	2014	2016	0.0233366
s506734	GCC	3	1963	2014	2016	0.974677
s506734	GCC	6	1	2014	2016	0.000496524
s506734	GCC	9	3	2014	2016	0.00148957
s507636	GCC	12	931	2173	2173	0.42844
s507636	GCC	15	264	2173	2173	0.121491
s507636	GCC	18	971	2173	2173	0.446848
s507636	GCC	21	4	2173	2173	0.00184077
s507636	GCC	9	3	2173	2173	0.00138058
s507640	GCC	12	14	2022	2022	0.00692384
s507640	GCC	15	1272	2022	2022	0.62908
s507640	GCC	18	734	2022	2022	0.363007
s507640	GCC	21	2	2022	2022	0.00098912
s508769	GCG	12	2196	3881	3881	0.565834
s508769	GCG	15	26	3881	3881	0.0066993
s508769	GCG	6	1	3881	3881	0.000257666
s508769	GCG	9	1658	3881	3881	0.427209
s512722	GGA	12	4	1908	1908	0.00209644
s512722	GGA	15	7	1908	1908	0.00366876
s512722	GGA	6	57	1908	1908	0.0298742
s512722	GGA	9	1840	1908	1908	0.964361
s513474	GGC	15	143	3627	3627	0.0394265
s513474	GGC	18	3318	3627	3627	0.914806
s513474	GGC	21	9	3627	3627	0.00248139
s513474	GGC	9	157	3627	3627	0.0432865
s514357	GGC	12	6	686	686	0.00874636
s514357	GGC	15	678	686	686	0.988338
s514357	GGC	18	1	686	686	0.00145773
s514357	GGC	3	1	686	686	0.00145773
s514368	GGC	12	33	4409	4409	0.00748469
s514368	GGC	15	1887	4409	4409	0.427988
s514368	GGC	18	119	4409	4409	0.0269902
s514368	GGC	6	2369	4409	4409	0.53731
s514368	GGC	9	1	4409	4409	0.000226809
s515657	GGT	12	1592	3004	3004	0.52996
s515657	GGT	15	1373	3004	3004	0.457057
s515657	GGT	18	4	3004	3004	0.00133156
s515657	GGT	6	1	3004	3004	0.000332889
s515657	GGT	9	34	3004	3004	0.0113182
s522352	TAA	12	1	1258	1258	0.000794913
s522352	TAA	15	51	1258	1258	0.0405405
s522352	TAA	18	1196	1258	1258	0.950715
s522352	TAA	21	10	1258	1258	0.00794913
s537867	TCT	12	1	3	3	0.333333
s537867	TCT	15	2	3	3	0.666667
s541325	TGA	12	1	3147	3147	0.000317763
s541325	TGA	15	1659	3147	3147	0.527169
s541325	TGA	18	7	3147	3147	0.00222434
s541325	TGA	21	1	3147	3147	0.000317763
s541325	TGA	24	27	3147	3147	0.0085796
s541325	TGA	27	1444	3147	3147	0.45885
s541325	TGA	30	8	3147	3147	0.0025421
s541341	TGA	15	2	3	3	0.666667
s541341	TGA	27	1	3	3	0.333333
s546697	TGT	12	2	3	3	0.666667
s546697	TGT	15	1	3	3	0.333333
s552924	TTC	12	32	4329	4329	0.00739201
s552924	TTC	15	2328	4329	4329	0.537769
s552924	TTC	18	1960	4329	4329	0.45276
s552924	TTC	21	9	4329	4329	0.002079
s552982	TTC	12	135	3015	3015	0.0447761
s552982	TTC	15	2876	3015	3015	0.953897
s552982	TTC	18	4	3015	3015	0.0013267
s553327	TTC	15	17	712	712	0.0238764
s553327	TTC	18	661	712	712	0.928371
s553327	TTC	21	34	712	712	0.0477528
s555937	AAAT	12	3	3	3	1
s556167	AAAT	20	8	8	8	1
s557938	ATAG	20	67	67	67	1
s557941	ATAG	20	2	2	2	1
s557981	ATCA	12	1839	3961	3961	0.464277
s557981	ATCA	16	18	3961	3961	0.00454431
s557981	ATCA	20	2103	3961	3961	0.530927
s557981	ATCA	8	1	3961	3961	0.000252461
s558408	ATGG	12	1749	3634	3634	0.481288
s558408	ATGG	16	12	3634	3634	0.00330215
s558408	ATGG	20	1871	3634	3634	0.51486
s558408	ATGG	24	1	3634	3634	0.000275179
s558408	ATGG	8	1	3634	3634	0.000275179
s558721	ATTC	12	150	4035	4035	0.0371747
s558721	ATTC	16	32	4035	4035	0.00793061
s558721	ATTC	20	3852	4035	4035	0.954647
s558721	ATTC	24	1	4035	4035	0.000247831
s559096	CACG	12	9	2037	2037	0.00441826
s559096	CACG	16	2	2037	2037	0.000981836
s559096	CACG	20	22	2037	2037	0.0108002
s559096	CACG	4	2	2037	2037	0.000981836
s559096	CACG	8	2002	2037	2037	0.982818
s559159	CAGG	12	5319	5535	5535	0.960976
s559159	CAGG	16	194	5535	5535	0.0350497
s559159	CAGG	20	22	5535	5535	0.00397471
s560098	CTAG	12	65	2124	2124	0.0306026
s560098	CTAG	16	1389	2124	2124	0.653955
s560098	CTAG	20	21	2124	2124	0.00988701
s560098	CTAG	4	416	2124	2124	0.195857
s560098	CTAG	8	233	2124	2124	0.109699
s560880	GCAC	12	1830	1927	1927	0.949663
s560880	GCAC	16	3	1927	1927	0.00155682
s560880	GCAC	20	83	1927	1927	0.0430721
s560880	GCAC	8	11	1927	1927	0.00570836
s561072	GCAT	12	1383	3492	3492	0.396048
s561072	GCAT	16	2020	3492	3492	0.578465
s561072	GCAT	20	89	3492	3492	0.0254868
s561449	GCTC	16	8	4433	4433	0.00180465
s561449	GCTC	20	2171	4433	4433	0.489736
s561449	GCTC	24	2242	4433	4433	0.505752
s561449	GCTC	28	12	4433	4433	0.00270697
s562068	GTTT	20	1	1	1	1
s562354	TAAT	12	607	1251	1251	0.485212
s562354	TAAT	16	640	1251	1251	0.511591
s562354	TAAT	20	3	1251	1251	0.00239808
s562354	TAAT	8	1	1251	1251	0.000799361
s562415	TAGA	16	30	966	966	0.0310559
s562415	TAGA	20	933	966	966	0.965839
s562415	TAGA	28	3	966	966	0.00310559
s563031	TCGA	12	41	2041	2041	0.0200882
s563031	TCGA	16	1994	2041	2041	0.976972
s563031	TCGA	20	6	2041	2041	0.00293974
s563307	TCTA	12	1252	3126	3126	0.400512
s563307	TCTA	16	1	3126	3126	0.000319898
s563307	TCTA	20	25	3126	3126	0.00799744
s563307	TCTA	8	1848	3126	3126	0.591171
s563476	TGCC	12	1410	3557	3557	0.396401
s563476	TGCC	20	107	3557	3557	0.0300815
s563476	TGCC	8	2040	3557	3557	0.573517
s565129	AAAAC	10	2	2162	2162	0.000925069
s565129	AAAAC	15	1269	2162	2162	0.586957
s565129	AAAAC	20	810	2162	2162	0.374653
s565129	AAAAC	25	80	2162	2162	0.0370028
s565129	AAAAC	30	1	2162	2162	0.000462535
s565421	AAATG	20	165	4480	4480	0.0368304
s565421	AAATG	25	2171	4480	4480	0.484598
s565421	AAATG	30	2141	4480	4480	0.477902
s565421	AAATG	35	3	4480	4480	0.000669643
s565633	ACGGA	20	235	2971	2971	0.0790979
s565633	ACGGA	25	2735	2971	2971	0.920565
s565633	ACGGA	30	1	2971	2971	0.000336587
s565674	AGAAG	20	827	1602	1602	0.51623
s565674	AGAAG	25	133	1602	1602	0.0830212
s565674	AGAAG	30	14	1602	1602	0.00873908
s565674	AGAAG	35	628	1602	1602	0.39201
s565846	ATGCC	15	10	4140	4140	0.00241546
s565846	ATGCC	20	175	4140	4140	0.0422705
s565846	ATGCC	25	3954	4140	4140	0.955072
s565846	ATGCC	30	1	4140	4140	0.000241546
s565960	CACAG	15	3	67	67	0.0447761
s565960	CACAG	25	64	67	67	0.955224
s566300	CTACT	10	1	2497	2497	0.000400481
s566300	CTACT	15	1162	2497	2497	0.465358
s566300	CTACT	20	1314	2497	2497	0.526231
s566300	CTACT	25	20	2497	2497	0.00800961
s566749	GCTTT	10	11	3705	3705	0.00296896
s566749	GCTTT	15	3640	3705	3705	0.982456
s566749	GCTTT	20	26	3705	3705	0.00701754
s566749	GCTTT	25	27	3705	3705	0.00728745
s566749	GCTTT	30	1	3705	3705	0.000269906
s566984	GTGGT	15	1	1	1	1
s567271	TGATT	10	1019	1901	1901	0.536034
s567271	TGATT	15	773	1901	1901	0.406628
s567271	TGATT	20	8	1901	1901	0.00420831
s567271	TGATT	25	101	1901	1901	0.0531299
s567690	TTTTC	20	4	1122	1122	0.00356506
s567690	TTTTC	25	1117	1122	1122	0.995544
s567690	TTTTC	30	1	1122	1122	0.000891266
s567706	TTTTG	20	4	2900	2900	0.00137931
s567706	TTTTG	25	2896	2900	2900	0.998621
s573734	AAT	15	1	1	1	1
s574994	ACA	12	2	3088	3088	0.000647668
s574994	ACA	15	301	3088	3088	0.0974741
s574994	ACA	18	2771	3088	3088	0.897345
s574994	ACA	21	14	3088	3088	0.00453368
s592545	CAA	12	2	3549	3549	0.000563539
s592545	CAA	15	158	3549	3549	0.0445196
s592545	CAA	18	3312	3549	3549	0.933221
s592545	CAA	21	74	3549	3549	0.0208509
s592545	CAA	24	3	3549	3549	0.000845309
s600659	CCT	12	370	547	547	0.676417
s600659	CCT	15	25	547	547	0.0457038
s600659	CCT	18	1	547	547	0.00182815
s600659	CCT	21	1	547	547	0.00182815
s600659	CCT	24	9	547	547	0.0164534
s600659	CCT	27	134	547	547	0.244973
s600659	CCT	30	5	547	547	0.00914077
s600659	CCT	9	2	547	547	0.00365631
s605279	CGA	15	1826	3432	3432	0.532051
s605279	CGA	18	68	3432	3432	0.0198135
s605279	CGA	21	39	3432	3432	0.0113636
s605279	CGA	24	1495	3432	3432	0.435606
s605279	CGA	27	4	3432	3432	0.0011655
s607802	CGG	12	20	1526	1526	0.0131062
s607802	CGG	15	902	1526	1526	0.591088
s607802	CGG	18	554	1526	1526	0.363041
s607802	CGG	21	50	1526	1526	0.0327654
s608732	CTA	15	1	4	4	0.25
s608732	CTA	18	1	4	4	0.25
s608732	CTA	21	1	4	4	0.25
s608732	CTA	27	1	4	4	0.25
s610677	CTC	12	3325	3480	3480	0.95546
s610677	CTC	15	137	3480	3480	0.0393678
s610677	CTC	9	18	3480	3480	0.00517241
s621564	GAG	12	1	1280	1280	0.00078125
s621564	GAG	15	35	1280	1280	0.0273438
s621564	GAG	18	1241	1280	1280	0.969531
s621564	GAG	21	3	1280	1280	0.00234375
s622222	GAT	15	3	3	3	1
s624168	GCA	12	110	3164	3164	0.0347661
s624168	GCA	15	124	3164	3164	0.0391909
s624168	GCA	18	2910	3164	3164	0.919722
s624168	GCA	21	18	3164	3164	0.005689
s624168	GCA	24	2	3164	3164	0.000632111
s625293	GCC	12	1436	2824	2824	0.508499
s625293	GCC	15	5	2824	2824	0.00177054
s625293	GCC	6	1371	2824	2824	0.485482
s625293	GCC	9	12	2824	2824	0.00424929
s625360	GCC	12	1192	2369	2369	0.503166
s625360	GCC	15	108	2369	2369	0.0455889
s625360	GCC	3	1064	2369	2369	0.449135
s625360	GCC	6	2	2369	2369	0.000844238
s625360	GCC	9	3	2369	2369	0.00126636
s625659	GCG	12	1839	1899	1899	0.968404
s625659	GCG	15	13	1899	1899	0.00684571
s625659	GCG	6	38	1899	1899	0.0200105
s625659	GCG	9	9	1899	1899	0.00473934
s626333	GCG	12	1473	3245	3245	0.453929
s626333	GCG	15	95	3245	3245	0.0292758
s626333	GCG	18	1	3245	3245	0.000308166
s626333	GCG	6	1674	3245	3245	0.515871
s626333	GCG	9	2	3245	3245	0.000616333
s627116	GCT	12	1	279	279	0.00358423
s627116	GCT	15	1	279	279	0.00358423
s627116	GCT	9	277	279	279	0.992832
s628156	GGA	12	882	2453	2453	0.35956
s628156	GGA	15	20	2453	2453	0.00815328
s628156	GGA	6	6	2453	2453	0.00244598
s628156	GGA	9	1545	2453	2453	0.629841
s629348	GGA	12	31	2951	2951	0.0105049
s629348	GGA	15	2920	2951	2951	0.989495
s629356	GGA	12	1	1310	1310	0.000763359
s629356	GGA	15	47	1310	1310	0.0358779
s629356	GGA	18	40	1310	1310	0.0305344
s629356	GGA	21	1218	1310	1310	0.929771
s629356	GGA	24	4	1310	1310	0.00305344
s631716	GTA	12	1538	3203	3203	0.480175
s631716	GTA	15	1548	3203	3203	0.483297
s631716	GTA	18	7	3203	3203	0.00218545
s631716	GTA	9	110	3203	3203	0.0343428
s631898	GTA	12	1	2418	2418	0.000413565
s631898	GTA	15	30	2418	2418	0.0124069
s631898	GTA	18	63	2418	2418	0.0260546
s631898	GTA	21	2239	2418	2418	0.925972
s631898	GTA	24	84	2418	2418	0.0347395
s631898	GTA	27	1	2418	2418	0.000413565
s634868	GTT	12	16	2943	2943	0.00543663
s634868	GTT	15	2922	2943	2943	0.992864
s634868	GTT	18	5	2943	2943	0.00169895
s639384	TCA	12	1	77	77	0.012987
s639384	TCA	15	6	77	77	0.0779221
s639384	TCA	18	70	77	77	0.909091
s642265	TCA	12	1095	1909	1909	0.573599
s642265	TCA	15	809	1909	1909	0.423782
s642265	TCA	18	1	1909	1909	0.000523834
s642265	TCA	9	4	1909	1909	0.00209534
s642349	TCA	12	1	2414	2414	0.00041425
s642349	TCA	15	45	2414	2414	0.0186413
s642349	TCA	18	109	2414	2414	0.0451533
s642349	TCA	21	1120	2414	2414	0.46396
s642349	TCA	24	50	2414	2414	0.0207125
s642349	TCA	27	1078	2414	2414	0.446562
s642349	TCA	30	11	2414	2414	0.00455675
s642745	TCC	15	11	4090	4090	0.00268949
s642745	TCC	3	5	4090	4090	0.00122249
s642745	TCC	6	3987	4090	4090	0.974817
s642745	TCC	9	87	4090	4090	0.0212714
s648962	TGA	15	9	11	11	0.818182
s648962	TGA	27	2	11	11	0.181818
s654558	TGG	12	1515	2962	2962	0.511479
s654558	TGG	15	1444	2962	2962	0.487508
s654558	TGG	18	2	2962	2962	0.000675219
s654558	TGG	9	1	2962	2962	0.00033761
s657594	TTA	12	158	4192	4192	0.0376908
s657594	TTA	15	16	4192	4192	0.00381679
s657594	TTA	6	2	4192	4192	0.000477099
s657594	TTA	9	4016	4192	4192	0.958015
s663114	AAAG	12	2333	4270	4270	0.54637
s663114	AAAG	16	1878	4270	4270	0.439813
s663114	AAAG	20	59	4270	4270	0.0138173
s663532	AAAT	16	6	2672	2674	0.00224551
s663532	AAAT	20	1396	2672	2674	0.522455
s663532	AAAT	24	1226	2672	2674	0.458832
s663532	AAAT	28	5	2672	2674	0.00187126
s663532	AAAT	44	39	2672	2674	0.0145958
s665935	CATG	12	2767	5029	5029	0.550209
s665935	CATG	16	2216	5029	5029	0.440644
s665935	CATG	20	45	5029	5029	0.0089481
s665935	CATG	24	1	5029	5029	0.000198847
s666182	CCGT	20	1	1	1	1
s669181	TGCT	12	109	1690	1690	0.064497
s669181	TGCT	16	1570	1690	1690	0.928994
s669181	TGCT	20	11	1690	1690	0.00650888
s669984	TTGC	12	3	1285	1285	0.00233463
s669984	TTGC	16	465	1285	1285	0.361868
s669984	TTGC	20	816	1285	1285	0.635019
s669984	TTGC	24	1	1285	1285	0.00077821
s670373	TTTA	12	1718	3654	3654	0.47017
s670373	TTTA	16	7	3654	3654	0.00191571
s670373	TTTA	20	1929	3654	3654	0.527915
s670915	ACGCG	10	1	2949	2949	0.000339098
s670915	ACGCG	15	138	2949	2949	0.0467955
s670915	ACGCG	20	2793	2949	2949	0.947101
s670915	ACGCG	25	17	2949	2949	0.00576467
s671205	CCCCA	10	3672	3877	3877	0.947124
s671205	CCCCA	15	171	3877	3877	0.0441063
s671205	CCCCA	20	1	3877	3877	0.000257931
s671205	CCCCA	25	31	3877	3877	0.00799587
s671205	CCCCA	5	2	3877	3877	0.000515863
s671352	CGGTC	10	38	53	53	0.716981
s671352	CGGTC	15	3	53	53	0.0566038
s671352	CGGTC	25	12	53	53	0.226415
s671420	CTGTA	15	3	2874	2874	0.00104384
s671420	CTGTA	20	2763	2874	2874	0.961378
s671420	CTGTA	25	107	2874	2874	0.0372303
s671420	CTGTA	30	1	2874	2874	0.000347947
s673342	AAC	27	1	1	1	1
s677195	AAG	12	1843	3640	3640	0.506319
s677195	AAG	15	268	3640	3640	0.0736264
s677195	AAG	18	1501	3640	3640	0.412363
s677195	AAG	21	15	3640	3640	0.00412088
s677195	AAG	9	13	3640	3640	0.00357143
s677222	AAG	15	6	6	6	1
s679430	ACA	15	932	1093	1093	0.852699
s679430	ACA	18	2	1093	1093	0.00182983
s679430	ACA	24	4	1093	1093	0.00365965
s679430	ACA	27	5	1093	1093	0.00457457
s679430	ACA	30	96	1093	1093	0.0878317
s679430	ACA	33	54	1093	1093	0.0494053
s681224	ACC	12	23	4683	4683	0.00491138
s681224	ACC	15	2492	4683	4683	0.532138
s681224	ACC	18	2162	4683	4683	0.46167
s681224	ACC	21	6	4683	4683	0.00128123
s682298	ACG	12	838	2284	2284	0.3669
s682298	ACG	15	96	2284	2284	0.0420315
s682298	ACG	18	1348	2284	2284	0.590193
s682298	ACG	21	1	2284	2284	0.000437828
s682298	ACG	9	1	2284	2284	0.000437828
s682632	ACT	12	1	1965	1965	0.000508906
s682632	ACT	15	1958	1965	1965	0.996438
s682632	ACT	3	5	1965	1965	0.00254453
s682632	ACT	9	1	1965	1965	0.000508906
s682725	ACT	12	2417	5028	5028	0.480708
s682725	ACT	15	2592	5028	5028	0.515513
s682725	ACT	18	2	5028	5028	0.000397772
s682725	ACT	9	17	5028	5028	0.00338107
s688343	AGC	12	21	1945	1945	0.0107969
s688343	AGC	15	1910	1945	1945	0.982005
s688343	AGC	18	5	1945	1945	0.00257069
s688343	AGC	9	9	1945	1945	0.00462725
s691405	AGG	12	179	4442	4442	0.0402972
s691405	AGG	15	2051	4442	4442	0.461729
s691405	AGG	18	5	4442	4442	0.00112562
s691405	AGG	6	2198	4442	4442	0.494822
s691405	AGG	9	9	4442	4442	0.00202611
s691451	AGG	12	20	1812	1812	0.0110375
s691451	AGG	15	1686	1812	1812	0.930464
s691451	AGG	18	106	1812	1812	0.0584989
s692859	ATA	12	8	3174	3174	0.00252048
s692859	ATA	15	50	3174	3174	0.015753
s692859	ATA	18	1	3174	3174	0.00031506
s692859	ATA	6	5	3174	3174	0.0015753
s692859	ATA	9	3110	3174	3174	0.979836
s694072	ATA	12	1	1646	1852	0.000607533
s694072	ATA	15	1236	1646	1852	0.750911
s694072	ATA	18	51	1646	1852	0.0309842
s694072	ATA	21	1	1646	1852	0.000607533
s694072	ATA	48	1	1646	1852	0.000607533
s694072	ATA	57	5	1646	1852	0.00303767
s694072	ATA	60	48	1646	1852	0.0291616
s694072	ATA	63	130	1646	1852	0.0789793
s694072	ATA	66	2	1646	1852	0.00121507
s694072	ATA	69	13	1646	1852	0.00789793
s694072	ATA	72	158	1646	1852	0.0959903
s697715	ATG	15	1	1	1	1
s703896	CAC	12	1913	2813	2813	0.680057
s703896	CAC	15	34	2813	2813	0.0120867
s703896	CAC	18	1	2813	2813	0.000355492
s703896	CAC	21	3	2813	2813	0.00106648
s703896	CAC	24	62	2813	2813	0.0220405
s703896	CAC	27	790	2813	2813	0.280839
s703896	CAC	3	1	2813	2813	0.000355492
s703896	CAC	30	3	2813	2813	0.00106648
s703896	CAC	9	6	2813	2813	0.00213295
s705952	CAG	12	25	2991	2991	0.00835841
s705952	CAG	15	1326	2991	2991	0.44333
s705952	CAG	18	1637	2991	2991	0.547309
s705952	CAG	21	2	2991	2991	0.000668673
s705952	CAG	9	1	2991	2991	0.000334336
s705980	CAG	12	12	2338	2338	0.00513259
s705980	CAG	15	1132	2338	2338	0.484175
s705980	CAG	18	1191	2338	2338	0.50941
s705980	CAG	21	3	2338	2338	0.00128315
s711771	CCT	12	2	2223	2223	0.000899685
s711771	CCT	15	84	2223	2223	0.0377868
s711771	CCT	18	21	2223	2223	0.00944669
s711771	CCT	21	881	2223	2223	0.396311
s711771	CCT	24	2	2223	2223	0.000899685
s711771	CCT	9	1233	2223	2223	0.554656
s714854	CCT	12	52	1855	1855	0.0280323
s714854	CCT	15	1783	1855	1855	0.961186
s714854	CCT	18	19	1855	1855	0.0102426
s714854	CCT	9	1	1855	1855	0.000539084
s715172	CCT	15	30	107	107	0.280374
s715172	CCT	18	4	107	107	0.0373832
s715172	CCT	21	34	107	107	0.317757
s715172	CCT	3	39	107	107	0.364486
s718256	CGC	12	1180	2320	2320	0.508621
s718256	CGC	15	41	2320	2320	0.0176724
s718256	CGC	18	91	2320	2320	0.0392241
s718256	CGC	21	902	2320	2320	0.388793
s718256	CGC	24	1	2320	2320	0.000431034
s718256	CGC	9	105	2320	2320	0.0452586
s718700	CGC	12	844	1773	1773	0.476029
s718700	CGC	15	20	1773	1773	0.0112803
s718700	CGC	18	2	1773	1773	0.00112803
s718700	CGC	9	907	1773	1773	0.511562
s720391	CGG	12	1086	1108	1108	0.980144
s720391	CGG	15	12	1108	1108	0.0108303
s720391	CGG	6	6	1108	1108	0.00541516
s720391	CGG	9	4	1108	1108	0.00361011
s720485	CGG	12	29	2297	2297	0.0126252
s720485	CGG	15	1451	2297	2297	0.631694
s720485	CGG	18	14	2297	2297	0.00609491
s720485	CGG	21	724	2297	2297	0.315194
s720485	CGG	24	1	2297	2297	0.00043535
s720485	CGG	9	78	2297	2297	0.0339573
s720502	CGG	12	1064	2136	2136	0.498127
s720502	CGG	15	231	2136	2136	0.108146
s720502	CGG	18	839	2136	2136	0.39279
s720502	CGG	21	2	2136	2136	0.00093633
s721202	CGT	12	2	955	955	0.00209424
s721202	CGT	15	34	955	955	0.0356021
s721202	CGT	18	490	955	955	0.513089
s721202	CGT	21	403	955	955	0.42199
s721202	CGT	24	26	955	955	0.0272251
s723829	CTC	12	916	1764	1764	0.519274
s723829	CTC	15	50	1764	1764	0.0283447
s723829	CTC	18	791	1764	1764	0.448413
s723829	CTC	21	1	1764	1764	0.000566893
s723829	CTC	9	6	1764	1764	0.00340136
s723868	CTC	12	1	6	6	0.166667
s723868	CTC	15	5	6	6	0.833333
s732976	GAA	15	5	6	6	0.833333
s732976	GAA	21	1	6	6	0.166667
s732982	GAA	12	1905	3815	3815	0.499345
s732982	GAA	15	193	3815	3815	0.0505898
s732982	GAA	18	1	3815	3815	0.000262123
s732982	GAA	9	1716	3815	3815	0.449803
s732989	GAA	15	1	2	2	0.5
s732989	GAA	21	1	2	2	0.5
s732990	GAA	15	35	2603	2603	0.013446
s732990	GAA	18	1	2603	2603	0.000384172
s732990	GAA	21	43	2603	2603	0.0165194
s732990	GAA	24	1141	2603	2603	0.43834
s732990	GAA	27	1363	2603	2603	0.523627
s732990	GAA	30	20	2603	2603	0.00768344
s735337	GAG	15	57	3224	3224	0.0176799
s735337	GAG	18	1	3224	3224	0.000310174
s735337	GAG	3	1	3224	3224	0.000310174
s735337	GAG	6	1680	3224	3224	0.521092
s735337	GAG	9	1485	3224	3224	0.460608
s737017	GAG	15	40	2015	2015	0.0198511
s737017	GAG	18	1013	2015	2015	0.50273
s737017	GAG	21	12	2015	2015	0.00595533
s737017	GAG	24	940	2015	2015	0.466501
s737017	GAG	27	10	2015	2015	0.00496278
s738792	GAT	12	1670	3892	3892	0.429085
s738792	GAT	15	2125	3892	3892	0.545992
s738792	GAT	18	1	3892	3892	0.000256937
s738792	GAT	9	96	3892	3892	0.024666
s740066	GCA	12	3	3451	3451	0.000869313
s740066	GCA	15	117	3451	3451	0.0339032
s740066	GCA	18	1792	3451	3451	0.51927
s740066	GCA	21	11	3451	3451	0.00318748
s740066	GCA	9	1528	3451	3451	0.44277
s740253	GCC	12	3	2177	2177	0.00137804
s740253	GCC	15	55	2177	2177	0.0252641
s740253	GCC	18	1008	2177	2177	0.463023
s740253	GCC	21	4	2177	2177	0.00183739
s740253	GCC	6	10	2177	2177	0.00459348
s740253	GCC	9	1097	2177	2177	0.503904
s742777	GCG	12	8	139	139	0.057554
s742777	GCG	15	129	139	139	0.928058
s742777	GCG	18	2	139	139	0.0143885
s744336	GCT	12	1	1154	1154	0.000866551
s744336	GCT	9	1153	1154	1154	0.999133
s746617	GGA	12	41	43	43	0.953488
s746617	GGA	15	2	43	43	0.0465116
s746628	GGA	15	139	2769	2769	0.0501986
s746628	GGA	18	2625	2769	2769	0.947996
s746628	GGA	21	5	2769	2769	0.00180571
s756421	TAG	12	2004	3802	3802	0.527091
s756421	TAG	15	21	3802	3802	0.00552341
s756421	TAG	9	1777	3802	3802	0.467386
s758379	TAT	12	358	4418	4418	0.0810321
s758379	TAT	15	4013	4418	4418	0.90833
s758379	TAT	18	42	4418	4418	0.00950656
s758379	TAT	3	3	4418	4418	0.00067904
s758379	TAT	9	2	4418	4418	0.000452694
s765714	TCG	12	1098	2268	2268	0.484127
s765714	TCG	15	178	2268	2268	0.0784832
s765714	TCG	18	990	2268	2268	0.436508
s765714	TCG	21	1	2268	2268	0.000440917
s765714	TCG	9	1	2268	2268	0.000440917
s774938	TGC	12	1558	2933	2933	0.531197
s774938	TGC	15	1365	2933	2933	0.465394
s774938	TGC	18	1	2933	2933	0.000340948
s774938	TGC	9	9	2933	2933	0.00306853
s778537	TGT	12	1324	2848	2848	0.464888
s778537	TGT	15	109	2848	2848	0.0382725
s778537	TGT	18	1407	2848	2848	0.494031
s778537	TGT	21	2	2848	2848	0.000702247
s778537	TGT	24	1	2848	2848	0.000351124
s778537	TGT	9	5	2848	2848	0.00175562
s780538	TTA	12	112	1318	1318	0.0849772
s780538	TTA	15	15	1318	1318	0.0113809
s780538	TTA	3	5	1318	1318	0.00379363
s780538	TTA	6	1162	1318	1318	0.881639
s780538	TTA	9	24	1318	1318	0.0182094
s780629	TTA	12	105	2316	2316	0.0453368
s780629	TTA	15	2193	2316	2316	0.946891
s780629	TTA	18	17	2316	2316	0.00734024
s780629	TTA	21	1	2316	2316	0.000431779
s780657	TTA	15	124	4997	4997	0.0248149
s780657	TTA	18	4811	4997	4997	0.962778
s780657	TTA	21	62	4997	4997	0.0124074
s783699	TTC	12	910	2135	2135	0.42623
s783699	TTC	15	1085	2135	2135	0.508197
s783699	TTC	18	8	2135	2135	0.00374707
s783699	TTC	6	2	2135	2135	0.000936768
s783699	TTC	9	130	2135	2135	0.0608899
s784949	TTC	12	2	2064	2064	0.000968992
s784949	TTC	15	622	2064	2064	0.301357
s784949	TTC	18	77	2064	2064	0.0373062
s784949	TTC	21	5	2064	2064	0.00242248
s784949	TTC	24	147	2064	2064	0.0712209
s784949	TTC	27	1195	2064	2064	0.578973
s784949	TTC	30	15	2064	2064	0.00726744
s784949	TTC	33	1	2064	2064	0.000484496
s784954	TTC	15	82	1663	1664	0.0493085
s784954	TTC	18	1556	1663	1664	0.935658
s784954	TTC	21	2	1663	1664	0.00120265
s784954	TTC	30	7	1663	1664	0.00420926
s784954	TTC	33	16	1663	1664	0.00962117
s784959	TTG	15	3	3	3	1
s787661	AACA	12	239	279	279	0.856631
s787661	AACA	16	28	279	279	0.100358
s787661	AACA	20	12	279	279	0.0430108
s787928	AATA	12	142	4003	4003	0.0354734
s787928	AATA	20	114	4003	4003	0.0284786
s787928	AATA	24	3703	4003	4003	0.925056
s787928	AATA	28	43	4003	4003	0.0107419
s787928	AATA	32	1	4003	4003	0.000249813
s788677	ACTA	16	4	4	4	1
s789477	ATGA	12	1934	4101	4101	0.471592
s789477	ATGA	16	1973	4101	4101	0.481102
s789477	ATGA	20	191	4101	4101	0.046574
s789477	ATGA	8	3	4101	4101	0.000731529
s790646	CATG	12	8	2963	2963	0.00269997
s790646	CATG	16	1090	2963	2963	0.36787
s790646	CATG	20	1865	2963	2963	0.62943
s792126	GCAC	12	28	988	988	0.0283401
s792126	GCAC	16	467	988	988	0.472672
s792126	GCAC	20	493	988	988	0.498988
s792483	GCCC	12	1252	2265	2265	0.552759
s792483	GCCC	16	982	2265	2265	0.433554
s792483	GCCC	20	31	2265	2265	0.0136865
s793288	GTTT	12	7	3416	3416	0.00204918
s793288	GTTT	16	1593	3416	3416	0.466335
s793288	GTTT	20	1816	3416	3416	0.531616
s793710	TATG	12	2	4699	4699	0.000425622
s793710	TATG	16	22	4699	4699	0.00468185
s793710	TATG	20	2258	4699	4699	0.480528
s793710	TATG	24	2402	4699	4699	0.511173
s793710	TATG	28	15	4699	4699	0.00319217
s794497	TCTA	20	21	194	194	0.108247
s794497	TCTA	24	169	194	194	0.871134
s794497	TCTA	36	4	194	194	0.0206186
s794580	TGAG	16	22	2868	2868	0.00767085
s794580	TGAG	20	2745	2868	2868	0.957113
s794580	TGAG	24	3	2868	2868	0.00104602
s794580	TGAG	28	2	2868	2868	0.00069735
s794580	TGAG	32	95	2868	2868	0.0331241
s794580	TGAG	36	1	2868	2868	0.000348675
s794804	TGTA	16	72	3963	3963	0.0181681
s794804	TGTA	20	3886	3963	3963	0.98057
s794804	TGTA	24	4	3963	3963	0.00100934
s794804	TGTA	28	1	3963	3963	0.000252334
s795376	TTCT	12	18	1266	1266	0.014218
s795376	TTCT	16	1184	1266	1266	0.935229
s795376	TTCT	20	61	1266	1266	0.0481833
s795376	TTCT	24	2	1266	1266	0.00157978
s795376	TTCT	28	1	1266	1266	0.000789889
s795991	TTTC	20	382	691	949	0.552822
s795991	TTTC	24	49	691	949	0.0709117
s795991	TTTC	28	7	691	949	0.0101302
s795991	TTTC	32	5	691	949	0.00723589
s795991	TTTC	36	247	691	949	0.357453
s795991	TTTC	40	1	691	949	0.00144718
s796107	TTTC	8	1	1	1	1
s796780	AGCAG	10	197	3805	3805	0.051774
s796780	AGCAG	15	1	3805	3805	0.000262812
s796780	AGCAG	20	3576	3805	3805	0.939816
s796780	AGCAG	25	31	3805	3805	0.00814717
s796797	AGGAA	25	3	3	3	1
s796946	ATGCC	10	4	4309	4309	0.00092829
s796946	ATGCC	15	2175	4309	4309	0.504757
s796946	ATGCC	20	2073	4309	4309	0.481086
s796946	ATGCC	25	56	4309	4309	0.0129961
s796946	ATGCC	30	1	4309	4309	0.000232072
s797065	CAGTG	10	2	2940	2940	0.000680272
s797065	CAGTG	15	808	2940	2940	0.27483
s797065	CAGTG	20	3	2940	2940	0.00102041
s797065	CAGTG	25	23	2940	2940	0.00782313
s797065	CAGTG	5	2104	2940	2940	0.715646
s797256	CGATG	10	3172	3322	3322	0.954846
s797256	CGATG	15	107	3322	3322	0.0322095
s797256	CGATG	20	7	3322	3322	0.00210716
s797256	CGATG	25	36	3322	3322	0.0108368
s797348	CTCAG	10	2	3043	3043	0.000657246
s797348	CTCAG	15	86	3043	3043	0.0282616
s797348	CTCAG	20	1	3043	3043	0.000328623
s797348	CTCAG	25	40	3043	3043	0.0131449
s797348	CTCAG	5	2914	3043	3043	0.957608
s797586	GAGCT	15	11	3389	3389	0.0032458
s797586	GAGCT	20	2929	3389	3389	0.864267
s797586	GAGCT	25	448	3389	3389	0.132192
s797586	GAGCT	30	1	3389	3389	0.000295072
s797620	GCAAC	10	1	700	700	0.00142857
s797620	GCAAC	15	695	700	700	0.992857
s797620	GCAAC	20	1	700	700	0.00142857
s797620	GCAAC	25	3	700	700	0.00428571
s798159	TCCAA	10	53	2486	2486	0.0213194
s798159	TCCAA	15	2297	2486	2486	0.923974
s798159	TCCAA	20	4	2486	2486	0.00160901
s798159	TCCAA	25	132	2486	2486	0.0530973
s798171	TCCAT	10	1	3868	3868	0.000258532
s798171	TCCAT	15	54	3868	3868	0.0139607
s798171	TCCAT	20	3706	3868	3868	0.958118
s798171	TCCAT	25	107	3868	3868	0.0276629
s798455	TTCCA	15	2234	2268	2268	0.985009
s798455	TTCCA	20	5	2268	2268	0.00220459
s798455	TTCCA	25	29	2268	2268	0.0127866
s798464	TTCGC	10	17	2851	2851	0.00596282
s798464	TTCGC	15	135	2851	2851	0.0473518
s798464	TTCGC	20	1412	2851	2851	0.495265
s798464	TTCGC	25	1287	2851	2851	0.451421
s799508	AAC	15	3	3	3	1
s809687	AGA	12	1	2990	2990	0.000334448
s809687	AGA	15	78	2990	2990	0.026087
s809687	AGA	18	2782	2990	2990	0.930435
s809687	AGA	21	128	2990	2990	0.0428094
s809687	AGA	24	1	2990	2990	0.000334448
s813086	AGT	12	6	4076	4076	0.00147203
s813086	AGT	15	2260	4076	4076	0.554465
s813086	AGT	18	2	4076	4076	0.000490677
s813086	AGT	6	21	4076	4076	0.00515211
s813086	AGT	9	1787	4076	4076	0.43842
s813416	AGT	12	828	1936	1936	0.427686
s813416	AGT	15	112	1936	1936	0.0578512
s813416	AGT	18	988	1936	1936	0.510331
s813416	AGT	21	6	1936	1936	0.00309917
s813416	AGT	9	2	1936	1936	0.00103306
s816316	ATG	15	2	2	2	1
s820854	CAA	12	1594	3330	3330	0.478679
s820854	CAA	15	36	3330	3330	0.0108108
s820854	CAA	18	1693	3330	3330	0.508408
s820854	CAA	21	6	3330	3330	0.0018018
s820854	CAA	9	1	3330	3330	0.0003003
s827114	CCA	12	10	2187	2187	0.00457247
s827114	CCA	15	111	2187	2187	0.0507545
s827114	CCA	18	801	2187	2187	0.366255
s827114	CCA	21	1	2187	2187	0.000457247
s827114	CCA	6	1	2187	2187	0.000457247
s827114	CCA	9	1263	2187	2187	0.577503
s834453	CGC	12	2176	4182	4182	0.520325
s834453	CGC	15	1993	4182	4182	0.476566
s834453	CGC	18	6	4182	4182	0.00143472
s834453	CGC	9	7	4182	4182	0.00167384
s834462	CGC	12	2	3457	3457	0.000578536
s834462	CGC	15	101	3457	3457	0.0292161
s834462	CGC	18	3342	3457	3457	0.966734
s834462	CGC	21	11	3457	3457	0.00318195
s834462	CGC	24	1	3457	3457	0.000289268
s838195	CTC	12	9	3599	3599	0.00250069
s838195	CTC	15	1549	3599	3599	0.430397
s838195	CTC	3	4	3599	3599	0.00111142
s838195	CTC	6	1	3599	3599	0.000277855
s838195	CTC	9	2036	3599	3599	0.565713
s838417	CTC	12	1433	2329	2329	0.615286
s838417	CTC	15	35	2329	2329	0.0150279
s838417	CTC	6	1	2329	2329	0.000429369
s838417	CTC	9	860	2329	2329	0.369257
s842294	CTT	12	19	3492	3493	0.00544101
s842294	CTT	15	1747	3492	3493	0.500286
s842294	CTT	18	3	3492	3493	0.000859107
s842294	CTT	21	5	3492	3493	0.00143184
s842294	CTT	24	73	3492	3493	0.0209049
s842294	CTT	27	1591	3492	3493	0.455613
s842294	CTT	30	18	3492	3493	0.00515464
s842294	CTT	33	4	3492	3493	0.00114547
s842294	CTT	36	30	3492	3493	0.00859107
s842294	CTT	39	2	3492	3493	0.000572738
s849653	GCA	12	1	3677	3677	0.000271961
s849653	GCA	15	3129	3677	3677	0.850965
s849653	GCA	18	7	3677	3677	0.00190373
s849653	GCA	21	297	3677	3677	0.0807724
s849653	GCA	24	4	3677	3677	0.00108784
s849653	GCA	9	239	3677	3677	0.0649986
s850590	GCA	12	120	3427	3427	0.035016
s850590	GCA	15	1841	3427	3427	0.537205
s850590	GCA	18	1461	3427	3427	0.42632
s850590	GCA	21	3	3427	3427	0.000875401
s850590	GCA	9	2	3427	3427	0.000583601
s850599	GCA	12	134	2213	2213	0.0605513
s850599	GCA	15	12	2213	2213	0.0054225
s850599	GCA	6	2059	2213	2213	0.930411
s850599	GCA	9	8	2213	2213	0.003615
s850637	GCA	12	1	3399	3399	0.000294204
s850637	GCA	15	35	3399	3399	0.0102971
s850637	GCA	6	1	3399	3399	0.000294204
s850637	GCA	9	3362	3399	3399	0.989114
s850647	GCA	15	46	2657	2657	0.0173128
s850647	GCA	18	1426	2657	2657	0.536696
s850647	GCA	21	1174	2657	2657	0.441852
s850647	GCA	24	11	2657	2657	0.00414001
s852985	GCT	12	1199	2105	2105	0.569596
s852985	GCT	15	13	2105	2105	0.00617577
s852985	GCT	18	1	2105	2105	0.000475059
s852985	GCT	6	1	2105	2105	0.000475059
s852985	GCT	9	891	2105	2105	0.423278
s855687	GGA	12	3960	4142	4142	0.95606
s855687	GGA	15	56	4142	4142	0.01352
s855687	GGA	18	7	4142	4142	0.00169001
s855687	GGA	21	116	4142	4142	0.0280058
s855687	GGA	9	3	4142	4142	0.000724288
s855900	GGC	12	910	1965	1965	0.463104
s855900	GGC	15	11	1965	1965	0.00559796
s855900	GGC	6	2	1965	1965	0.00101781
s855900	GGC	9	1042	1965	1965	0.53028
s856879	GGC	12	841	1655	1655	0.508157
s856879	GGC	15	764	1655	1655	0.461631
s856879	GGC	18	37	1655	1655	0.0223565
s856879	GGC	21	12	1655	1655	0.00725076
s856879	GGC	9	1	1655	1655	0.00060423
s861210	GTT	12	1	5	5	0.2
s861210	GTT	15	4	5	5	0.8
s863141	TAC	12	1898	2057	2057	0.922703
s863141	TAC	15	23	2057	2057	0.0111813
s863141	TAC	18	1	2057	2057	0.000486145
s863141	TAC	6	118	2057	2057	0.0573651
s863141	TAC	9	17	2057	2057	0.00826446
s868018	TCA	12	2	3788	3788	0.000527983
s868018	TCA	15	3691	3788	3788	0.974393
s868018	TCA	18	91	3788	3788	0.0240232
s868018	TCA	21	4	3788	3788	0.00105597
s868154	TCC	12	17	2148	2148	0.00791434
s868154	TCC	15	1052	2148	2148	0.489758
s868154	TCC	6	3	2148	2148	0.00139665
s868154	TCC	9	1076	2148	2148	0.500931
s876926	TGA	15	1	2	2	0.5
s876926	TGA	21	1	2	2	0.5
s878046	TGC	12	1	4510	4510	0.000221729
s878046	TGC	15	61	4510	4510	0.0135255
s878046	TGC	18	4445	4510	4510	0.985588
s878046	TGC	21	3	4510	4510	0.000665188
s885396	TTC	12	2131	3784	3784	0.563161
s885396	TTC	15	1638	3784	3784	0.432875
s885396	TTC	18	6	3784	3784	0.00158562
s885396	TTC	9	9	3784	3784	0.00237844
s886883	TTG	12	1	1928	1928	0.000518672
s886883	TTG	15	67	1928	1928	0.034751
s886883	TTG	18	1011	1928	1928	0.524378
s886883	TTG	21	846	1928	1928	0.438797
s886883	TTG	24	3	1928	1928	0.00155602
s887850	ACAA	12	9	4010	4010	0.00224439
s887850	ACAA	16	87	4010	4010	0.0216958
s887850	ACAA	20	1960	4010	4010	0.488778
s887850	ACAA	8	1954	4010	4010	0.487282
s888759	ATAC	16	9	608	608	0.0148026
s888759	ATAC	20	599	608	608	0.985197
s889327	ATTA	12	10	5225	5225	0.00191388
s889327	ATTA	16	2464	5225	5225	0.471579
s889327	ATTA	20	70	5225	5225	0.0133971
s889327	ATTA	24	2673	5225	5225	0.511579
s889327	ATTA	28	8	5225	5225	0.0015311
s890320	CGGG	12	45	210	210	0.214286
s890320	CGGG	16	2	210	210	0.00952381
s890320	CGGG	20	162	210	210	0.771429
s890320	CGGG	24	1	210	210	0.00476191
s890428	CTAG	16	6	804	804	0.00746269
s890428	CTAG	20	394	804	804	0.49005
s890428	CTAG	24	401	804	804	0.498756
s890428	CTAG	28	3	804	804	0.00373134
s890539	CTGC	12	1935	3868	3868	0.500259
s890539	CTGC	16	1896	3868	3868	0.490176
s890539	CTGC	20	35	3868	3868	0.0090486
s890539	CTGC	8	2	3868	3868	0.000517063
s890655	CTTT	12	1117	2148	2148	0.520019
s890655	CTTT	16	7	2148	2148	0.00325884
s890655	CTTT	20	1021	2148	2148	0.475326
s890655	CTTT	24	1	2148	2148	0.000465549
s890655	CTTT	8	2	2148	2148	0.000931099
s890982	GCAT	12	6	3934	3934	0.00152516
s890982	GCAT	16	2299	3934	3934	0.584392
s890982	GCAT	20	214	3934	3934	0.0543976
s890982	GCAT	24	1413	3934	3934	0.359176
s890982	GCAT	28	2	3934	3934	0.000508388
s893539	TTCT	12	49	1219	1219	0.0401969
s893539	TTCT	16	3	1219	1219	0.00246103
s893539	TTCT	20	84	1219	1219	0.0689089
s893539	TTCT	24	2	1219	1219	0.00164069
s893539	TTCT	28	59	1219	1219	0.0484003
s893539	TTCT	32	1014	1219	1219	0.831829
s893539	TTCT	36	8	1219	1219	0.00656276
s894876	CCAGC	10	5	3060	3060	0.00163399
s894876	CCAGC	15	1	3060	3060	0.000326797
s894876	CCAGC	20	1476	3060	3060	0.482353
s894876	CCAGC	25	52	3060	3060	0.0169935
s894876	CCAGC	30	1	3060	3060	0.000326797
s894876	CCAGC	5	1525	3060	3060	0.498366
s894890	CCCCG	10	820	954	954	0.859539
s894890	CCCCG	15	5	954	954	0.00524109
s894890	CCCCG	25	66	954	954	0.0691824
s894890	CCCCG	30	1	954	954	0.00104822
s894890	CCCCG	5	62	954	954	0.0649895
s895099	CTCGT	10	350	4707	4707	0.0743573
s895099	CTCGT	15	2117	4707	4707	0.449756
s895099	CTCGT	20	2189	4707	4707	0.465052
s895099	CTCGT	25	50	4707	4707	0.0106225
s895099	CTCGT	30	1	4707	4707	0.00021245
s895233	GAGCA	15	80	165	165	0.484848
s895233	GAGCA	20	83	165	165	0.50303
s895233	GAGCA	25	2	165	165	0.0121212
s895260	GCACA	10	1	4233	4233	0.000236239
s895260	GCACA	15	2017	4233	4233	0.476494
s895260	GCACA	20	2045	4233	4233	0.483109
s895260	GCACA	25	35	4233	4233	0.00826837
s895260	GCACA	30	135	4233	4233	0.0318923
s895414	GGCGG	10	2	1584	1584	0.00126263
s895414	GGCGG	15	195	1584	1584	0.123106
s895414	GGCGG	20	1	1584	1584	0.000631313
s895414	GGCGG	25	512	1584	1584	0.323232
s895414	GGCGG	30	1	1584	1584	0.000631313
s895414	GGCGG	5	873	1584	1584	0.551136
s896904	AAC	15	1	1	1	1
s898387	AAG	12	311	4408	4408	0.0705535
s898387	AAG	15	28	4408	4408	0.00635209
s898387	AAG	18	3	4408	4408	0.000680581
s898387	AAG	6	7	4408	4408	0.00158802
s898387	AAG	9	4059	4408	4408	0.920826
s899365	AAG	12	8	3734	3734	0.00214248
s899365	AAG	15	3668	3734	3734	0.982325
s899365	AAG	18	55	3734	3734	0.0147295
s899365	AAG	21	3	3734	3734	0.000803428
s899955	AAG	12	2135	4523	4523	0.472032
s899955	AAG	15	2266	4523	4523	0.500995
s899955	AAG	18	4	4523	4523	0.000884369
s899955	AAG	9	118	4523	4523	0.0260889
s903751	ACC	15	48	2990	2991	0.0160535
s903751	ACC	18	1366	2990	2991	0.456856
s903751	ACC	21	40	2990	2991	0.0133779
s903751	ACC	24	1309	2990	2991	0.437793
s903751	ACC	27	227	2990	2991	0.0759197
s909166	AGC	12	1985	4080	4080	0.48652
s909166	AGC	15	74	4080	4080	0.0181373
s909166	AGC	18	2006	4080	4080	0.491667
s909166	AGC	21	5	4080	4080	0.00122549
s909166	AGC	9	10	4080	4080	0.00245098
s911593	AGG	15	2	2	2	1
s911596	AGG	12	149	2526	2526	0.0589865
s911596	AGG	15	2334	2526	2526	0.92399
s911596	AGG	18	43	2526	2526	0.017023
s911626	AGG	12	1142	2796	2796	0.408441
s911626	AGG	15	177	2796	2796	0.0633047
s911626	AGG	6	1	2796	2796	0.000357654
s911626	AGG	9	1476	2796	2796	0.527897
s913788	ATC	15	9	11	11	0.818182
s913788	ATC	21	1	11	11	0.0909091
s913788	ATC	27	1	11	11	0.0909091
s920088	CAA	12	2127	3598	3598	0.591162
s920088	CAA	15	1420	3598	3598	0.394664
s920088	CAA	18	49	3598	3598	0.0136187
s920088	CAA	21	1	3598	3598	0.000277932
s920088	CAA	24	1	3598	3598	0.000277932
s922742	CAG	15	21	4990	4990	0.00420842
s922742	CAG	3	3	4990	4990	0.000601202
s922742	CAG	6	4810	4990	4990	0.963928
s922742	CAG	9	156	4990	4990	0.0312625
s923531	CAG	15	2472	2700	2700	0.915556
s923531	CAG	18	140	2700	2700	0.0518519
s923531	CAG	21	88	2700	2700	0.0325926
s926584	CCA	12	1	781	781	0.00128041
s926584	CCA	15	39	781	781	0.049936
s926584	CCA	18	741	781	781	0.948784
s927782	CCG	12	1146	1671	1671	0.685817
s927782	CCG	15	451	1671	1671	0.269898
s927782	CCG	18	4	1671	1671	0.00239378
s927782	CCG	21	3	1671	1671	0.00179533
s927782	CCG	24	4	1671	1671	0.00239378
s927782	CCG	27	38	1671	1671	0.0227409
s927782	CCG	30	4	1671	1671	0.00239378
s927782	CCG	9	21	1671	1671	0.0125673
s930900	CCT	12	17	2304	2304	0.00737847
s930900	CCT	15	1155	2304	2304	0.501302
s930900	CCT	18	1130	2304	2304	0.490451
s930900	CCT	21	2	2304	2304	0.000868056
s933743	CGC	12	1120	2145	2145	0.522145
s933743	CGC	15	24	2145	2145	0.0111888
s933743	CGC	18	934	2145	2145	0.435431
s933743	CGC	9	67	2145	2145	0.0312354
s939314	CTG	12	3	2473	2473	0.0012131
s939314	CTG	15	86	2473	2473	0.0347756
s939314	CTG	18	153	2473	2473	0.0618682
s939314	CTG	21	1042	2473	2473	0.421351
s939314	CTG	24	1106	2473	2473	0.44723
s939314	CTG	27	81	2473	2473	0.0327537
s939314	CTG	30	2	2473	2473	0.000808734
s945463	GAC	12	2	3906	3906	0.000512033
s945463	GAC	15	2037	3906	3906	0.521505
s945463	GAC	18	1	3906	3906	0.000256016
s945463	GAC	24	10	3906	3906	0.00256016
s945463	GAC	27	2	3906	3906	0.000512033
s945463	GAC	3	12	3906	3906	0.0030722
s945463	GAC	6	1	3906	3906	0.000256016
s945463	GAC	9	1841	3906	3906	0.471326
s948307	GAG	12	75	2416	2416	0.031043
s948307	GAG	15	1164	2416	2416	0.481788
s948307	GAG	18	1173	2416	2416	0.485513
s948307	GAG	21	3	2416	2416	0.00124172
s948307	GAG	9	1	2416	2416	0.000413907
s948319	GAG	12	107	177	177	0.60452
s948319	GAG	15	1	177	177	0.00564972
s948319	GAG	6	69	177	177	0.389831
s952023	GCC	12	143	3386	3386	0.0422327
s952023	GCC	15	1776	3386	3386	0.524513
s952023	GCC	18	75	3386	3386	0.02215
s952023	GCC	21	1389	3386	3386	0.410219
s952023	GCC	24	2	3386	3386	0.000590667
s952023	GCC	9	1	3386	3386	0.000295334
s954303	GCT	12	1646	3165	3165	0.520063
s954303	GCT	15	1515	3165	3165	0.478673
s954303	GCT	18	1	3165	3165	0.000315956
s954303	GCT	9	3	3165	3165	0.000947867
s955996	GGA	12	1	2372	2372	0.000421585
s955996	GGA	15	52	2372	2372	0.0219224
s955996	GGA	18	2314	2372	2372	0.975548
s955996	GGA	21	4	2372	2372	0.00168634
s955996	GGA	24	1	2372	2372	0.000421585
s957109	GGC	12	1007	1027	1027	0.980526
s957109	GGC	15	10	1027	1027	0.0097371
s957109	GGC	9	10	1027	1027	0.0097371
s957181	GGC	18	11	11	11	1
s958254	GGT	12	1	60	60	0.0166667
s958254	GGT	15	4	60	60	0.0666667
s958254	GGT	18	55	60	60	0.916667
s958544	GTA	12	181	291	291	0.621993
s958544	GTA	15	4	291	291	0.0137457
s958544	GTA	9	106	291	291	0.364261
s958562	GTA	12	2394	5088	5088	0.470519
s958562	GTA	15	614	5088	5088	0.120676
s958562	GTA	18	2057	5088	5088	0.404285
s958562	GTA	21	11	5088	5088	0.00216195
s958562	GTA	9	12	5088	5088	0.00235849
s959810	GTC	12	34	2777	2777	0.0122434
s959810	GTC	15	2731	2777	2777	0.983435
s959810	GTC	18	11	2777	2777	0.00396111
s959810	GTC	21	1	2777	2777	0.000360101
s961128	GTT	15	9	4021	4021	0.00223825
s961128	GTT	3	4	4021	4021	0.000994777
s961128	GTT	6	4007	4021	4021	0.996518
s961128	GTT	9	1	4021	4021	0.000248694
s969293	TCC	12	30	4700	4700	0.00638298
s969293	TCC	15	2647	4700	4700	0.563191
s969293	TCC	18	5	4700	4700	0.00106383
s969293	TCC	21	1	4700	4700	0.000212766
s969293	TCC	6	3	4700	4700	0.000638298
s969293	TCC	9	2014	4700	4700	0.428511
s970012	TCC	12	2	1552	1552	0.00128866
s970012	TCC	15	84	1552	1552	0.0541237
s970012	TCC	18	31	1552	1552	0.0199742
s970012	TCC	21	1011	1552	1552	0.651418
s970012	TCC	24	6	1552	1552	0.00386598
s970012	TCC	27	30	1552	1552	0.0193299
s970012	TCC	30	384	1552	1552	0.247423
s970012	TCC	33	4	1552	1552	0.00257732
s983682	TTC	15	12	12	12	1
s988668	TTG	15	3	3	3	1
s989537	AATG	12	2290	5381	5381	0.425571
s989537	AATG	16	17	5381	5381	0.00315926
s989537	AATG	20	3073	5381	5381	0.571083
s989537	AATG	8	1	5381	5381	0.000185839
s991015	ATGC	16	313	4225	4225	0.0740828
s991015	ATGC	20	3911	4225	4225	0.92568
s991015	ATGC	24	1	4225	4225	0.000236686
s991188	ATGT	16	23	4285	4285	0.00536756
s991188	ATGT	20	2279	4285	4285	0.531855
s991188	ATGT	24	1871	4285	4285	0.436639
s991188	ATGT	28	111	4285	4285	0.0259043
s991188	ATGT	32	1	4285	4285	0.000233372
s991588	CATC	16	23	3208	3208	0.00716958
s991588	CATC	20	1786	3208	3208	0.556733
s991588	CATC	24	35	3208	3208	0.0109102
s991588	CATC	28	1364	3208	3208	0.425187
s991714	CCAA	16	127	3085	3085	0.0411669
s991714	CCAA	20	1527	3085	3085	0.494976
s991714	CCAA	24	1427	3085	3085	0.462561
s991714	CCAA	28	4	3085	3085	0.0012966
s992385	CTGC	12	2	1990	1990	0.00100503
s992385	CTGC	16	1084	1990	1990	0.544724
s992385	CTGC	20	904	1990	1990	0.454271
s992750	GATA	20	1823	2356	2356	0.773769
s992750	GATA	24	2	2356	2356	0.000848896
s992750	GATA	28	449	2356	2356	0.190577
s992750	GATA	32	6	2356	2356	0.00254669
s992750	GATA	36	76	2356	2356	0.0322581
s992851	GCAG	12	3	2836	2836	0.00105783
s992851	GCAG	16	1569	2836	2836	0.553244
s992851	GCAG	20	1263	2836	2836	0.445346
s992851	GCAG	24	1	2836	2836	0.000352609
s993465	GGCT	12	1754	3760	3760	0.466489
s993465	GGCT	16	1778	3760	3760	0.472872
s993465	GGCT	20	228	3760	3760	0.0606383
s994429	TCAT	12	1617	3381	3381	0.478261
s994429	TCAT	16	1	3381	3381	0.00029577
s994429	TCAT	20	139	3381	3381	0.0411121
s994429	TCAT	4	10	3381	3381	0.00295771
s994429	TCAT	8	1614	3381	3381	0.477374
s994494	TCGC	12	1572	2822	2822	0.557052
s994494	TCGC	16	2	2822	2822	0.000708717
s994494	TCGC	20	120	2822	2822	0.042523
s994494	TCGC	4	48	2822	2822	0.0170092
s994494	TCGC	8	1080	2822	2822	0.382707
s994869	TGCC	12	1543	3428	3428	0.450117
s994869	TGCC	16	1427	3428	3428	0.416278
s994869	TGCC	20	187	3428	3428	0.0545508
s994869	TGCC	8	271	3428	3428	0.0790548
s996733	ATCAA	10	1	5046	5046	0.000198177
s996733	ATCAA	15	2606	5046	5046	0.516449
s996733	ATCAA	20	14	5046	5046	0.00277448
s996733	ATCAA	25	2423	5046	5046	0.480182
s996733	ATCAA	30	2	5046	5046	0.000396354
s996830	CAGCC	10	3	3593	3593	0.000834957
s996830	CAGCC	15	1765	3593	3593	0.491233
s996830	CAGCC	20	1	3593	3593	0.000278319
s996830	CAGCC	25	1823	3593	3593	0.507375
s996830	CAGCC	30	1	3593	3593	0.000278319
s996971	CGCAT	15	1466	3524	3524	0.416005
s996971	CGCAT	20	1943	3524	3524	0.551362
s996971	CGCAT	25	115	3524	3524	0.0326334
s997078	CTGTG	15	1	5356	5357	0.000186706
s997078	CTGTG	20	5291	5356	5357	0.987864
s997078	CTGTG	25	64	5356	5357	0.0119492
s997242	GCAGA	20	153	3852	3852	0.0397196
s997242	GCAGA	25	3696	3852	3852	0.959502
s997242	GCAGA	30	3	3852	3852	0.000778816
s997335	GCTGT	20	782	1596	1596	0.489975
s997335	GCTGT	25	812	1596	1596	0.508772
s997335	GCTGT	30	2	1596	1596	0.00125313
s997499	GTGGA	10	1	2873	2873	0.000348068
s997499	GTGGA	15	1250	2873	2873	0.435085
s997499	GTGGA	20	1575	2873	2873	0.548207
s997499	GTGGA	25	47	2873	2873	0.0163592
s997585	TATTA	10	8	4468	4468	0.00179051
s997585	TATTA	15	4345	4468	4468	0.972471
s997585	TATTA	20	3	4468	4468	0.000671441
s997585	TATTA	25	111	4468	4468	0.0248433
s997585	TATTA	30	1	4468	4468	0.000223814
s997640	TCCGT	15	1334	1416	1416	0.94209
s997640	TCCGT	20	3	1416	1416	0.00211864
s997640	TCCGT	25	79	1416	1416	0.055791
s997741	TGCAG	10	1	3572	3572	0.000279955
[truncated: 234 more rows]

## Sheet: Table S13
				NextGENe Jingke968 result
index	locus	locus Coverage	Locus Percentage	Allele Number	Allele Name	Allele Frequency	Allele Total Coverage	Allele Percent Matache
1	s100056	2805	0.00176	1	s100056-SSR12	1	2805	1
2	s1004645	3343	0.0021	2	s1004645-SSR12, s1004645-SSR15	52.58%, 47.41%	1758, 1585	100%, 0%
3	s1010615	3175	0.00199	1	s1010615-SSR15	1	3175	0.4733
4	s1013027	655	0.00041	1	s1013027-SSR15	1	655	0
5	s1021042	501	0.00031	1	s1021042-SSR9	1	501	0.461
6	s1031871	2089	0.00131	2	s1031871-SSR6, s1031871-SSR24	61.41%, 38.58%	1283, 806	0%, 0%
7	s1034527	1079	0.00067	2	s1034527-SSR9, s1034527-SSR6	85.91%, 14.08%	927, 152	74.11%, 0%
8	s103593	819	0.00051	2	s103593-SSR15, s103593-SSR12	82.90%, 17.09%	679, 140	6.185%, 0%
9	s1039601	0	0	0
10	s1047217	910	0.00057	2	s1047217-SSR18, s1047217-SSR15	87.03%, 12.96%	792, 118	0%, 100%
11	s1054522	3081	0.00193	3	s1054522-SSR18, s1054522-SSR27, s1054522-SSR9	56.02%, 36.87%, 7.108%	1726, 1136, 219	100%, 0%, 100%
12	s1055477	1389	0.00087	1	s1055477-SSR12	1	1389	1
13	s1055537	1975	0.00124	2	s1055537-SSR15, s1055537-SSR21	56.20%, 43.79%	1110, 865	0%, 0%
14	s1058515	2174	0.00136	2	s1058515-SSR21, s1058515-SSR18	55.42%, 44.57%	1205, 969	100%, 0%
15	s1081917	0	0	0
16	s1091288	3900	0.00245	1	s1091288-SSR24	1	3900	0.5371
17	s1093447	1477	0.00092	1	s1093447-SSR24	1	1477	1
18	s1094086	2505	0.00157	2	s1094086-SSR20, s1094086-SSR16	53.89%, 46.10%	1350, 1155	100%, 100%
19	s1094407	2524	0.00158	1	s1094407-SSR16	1	2524	1
20	s1096861	446	0.00028	1	s1096861-SSR24	1	446	1
21	s1097612	2340	0.00147	2	s1097612-SSR25, s1097612-SSR15	53.03%, 46.96%	1241, 1099	0%, 100%
22	s1097680	1266	0.00079	2	s1097680-SSR15, s1097680-SSR20	82.93%, 17.06%	1050, 216	0%, 0%
23	s1097772	0	0	0
24	s1097815	0	0	0
25	s1098009	537	0.00033	1	s1098009-SSR20	1	537	1
26	s1098263	660	0.00041	2	s1098263-SSR40, s1098263-SSR25	89.39%, 10.60%	590, 70	100%, 100%
27	s1098345	3953	0.00248	2	s1098345-SSR25, s1098345-SSR20	54.36%, 45.63%	2149, 1804	100%, 0%
28	s1098583	0	0	0
29	s1098585	904	0.00056	1	s1098585-SSR20	1	904	1
30	s1098771	54	3e-05	1	s1098771-SSR30	1	54	1
31	s1105910	2157	0.00135	1	s1105910-SSR12	1	2157	1
32	s1121366	399	0.00025	3	s1121366-SSR18, s1121366-SSR15, s1121366-SSR24	80.95%, 10.02%, 9.022%	323, 40, 36	0%, 0%, 100%
33	s1126546	1100	0.00069	2	s1126546-SSR18, s1126546-SSR21	54.90%, 45.09%	604, 496	100%, 0%
34	s1131975	1436	0.0009	1	s1131975-SSR15	1	1436	0
35	s1133165	3922	0.00246	1	s1133165-SSR12	1	3922	1
36	s1142973	2990	0.00188	2	s1142973-SSR15, s1142973-SSR21	51.97%, 48.02%	1554, 1436	100%, 0%
37	s1144891	1159	0.00072	1	s1144891-SSR15	1	1159	1
38	s114858	2882	0.00181	2	s114858-SSR9, s114858-SSR12	51.49%, 48.50%	1484, 1398	89.35%, 0%
39	s1150147	2064	0.00129	2	s1150147-SSR18, s1150147-SSR21	51.50%, 48.49%	1063, 1001	0%, 74.02%
40	s1151694	1212	0.00076	1	s1151694-SSR12	1	1212	1
41	s116010	248	0.00015	1	s116010-SSR12	1	248	0
42	s1164143	2355	0.00148	1	s1164143-SSR18	1	2355	1
43	s116915	3741	0.00235	1	s116915-SSR20	1	3741	1
44	s116929	3547	0.00223	2	s116929-SSR15, s116929-SSR18	62.27%, 37.72%	2209, 1338	100%, 100%
45	s118039	2048	0.00128	1	s118039-SSR15	1	2048	0
46	s1181349	4020	0.00252	2	s1181349-SSR20, s1181349-SSR8	54.27%, 45.72%	2182, 1838	100%, 100%
47	s1183267	181	0.00011	2	s1183267-SSR24, s1183267-SSR20	51.38%, 48.61%	93, 88	100%, 100%
48	s1185273	3104	0.00195	2	s1185273-SSR8, s1185273-SSR12	57.05%, 42.94%	1771, 1333	0%, 100%
49	s1186019	123	7e-05	2	s1186019-SSR20, s1186019-SSR8	63.41%, 36.58%	78, 45	100%, 0%
50	s1186091	23	1e-05	1	s1186091-SSR16	1	23	0
51	s1186494	0	0	0
52	s1187772	63	3e-05	1	s1187772-SSR20	1	63	1
53	s1188004	1701	0.00107	1	s1188004-SSR15	1	1701	1
54	s1188022	2917	0.00183	1	s1188022-SSR15	1	2917	0.5409
55	s120036	2799	0.00176	2	s120036-SSR10, s120036-SSR15	51.16%, 48.83%	1432, 1367	100%, 100%
56	s120374	140	8e-05	2	s120374-SSR25, s120374-SSR10	60%, 40%	84, 56	0%, 0%
57	s123677	4320	0.00271	2	s123677-SSR16, s123677-SSR20	50.11%, 49.88%	2165, 2155	0%, 100%
58	s124316	92	5e-05	1	s124316-SSR12	1	92	1
59	s126231	0	0	0
60	s128841	0	0	0
61	s129690	1284	0.0008	1	s129690-SSR9	1	1284	0
62	s130610	0	0	0
63	s131213	1870	0.00117	2	s131213-SSR18, s131213-SSR24	63.10%, 36.89%	1180, 690	100%, 0%
64	s133275	0	0	0
65	s133383	2999	0.00188	2	s133383-SSR9, s133383-SSR15	50.01%, 49.98%	1500, 1499	100%, 0%
66	s136111	238	0.00014	2	s136111-SSR20, s136111-SSR15	53.78%, 46.21%	128, 110	0%, 0%
67	s136249	4247	0.00267	2	s136249-SSR25, s136249-SSR20	50.38%, 49.61%	2140, 2107	100%, 100%
68	s138537	151	9e-05	2	s138537-SSR44, s138537-SSR32	58.94%, 41.05%	89, 62	100%, 100%
69	s141371	3098	0.00194	2	s141371-SSR28, s141371-SSR12	51.42%, 48.57%	1593, 1505	0%, 100%
70	s141865	0	0	0
71	s142394	1204	0.00075	1	s142394-SSR20	1	1204	0.7483
72	s144034	1006	0.00063	2	s144034-SSR12, s144034-SSR9	90.95%, 9.045%	915, 91	100%, 100%
73	s14760	231	0.00014	1	s14760-SSR12	1	231	0
74	s149275	1736	0.00109	1	s149275-SSR15	1	1736	0.5414
75	s15146	0	0	0
76	s154817	3496	0.0022	2	s154817-SSR30, s154817-SSR35	50.45%, 49.54%	1764, 1732	78.74%, 100%
77	s156675	0	0	0
78	s158252	1573	0.00098	1	s158252-SSR9	1	1573	1
79	s161654	0	0	0
80	s16216	174	0.0001	2	s16216-SSR12, s16216-SSR16	56.89%, 43.10%	99, 75	100%, 0%
81	s16341	0	0	0
82	s169111	0	0	0
83	s170350	126	7e-05	2	s170350-SSR12, s170350-SSR15	56.34%, 43.65%	71, 55	100%, 100%
84	s171822	0	0	0
85	s172002	928	0.00058	1	s172002-SSR6	1	928	1
86	s172213	17	1e-05	1	s172213-SSR9	1	17	0
87	s172843	2863	0.0018	2	s172843-SSR15, s172843-SSR20	60.11%, 39.88%	1721, 1142	0%, 0%
88	s175293	2153	0.00135	2	s175293-SSR12, s175293-SSR15	62.47%, 37.52%	1345, 808	69.21%, 0%
89	s176799	2492	0.00156	1	s176799-SSR20	1	2492	0
90	s176954	1948	0.00122	2	s176954-SSR12, s176954-SSR15	57.70%, 42.29%	1124, 824	36.65%, 29.85%
91	s178098	2260	0.00142	2	s178098-SSR15, s178098-SSR24	56.46%, 43.53%	1276, 984	100%, 100%
92	s17883	2910	0.00183	2	s17883-SSR21, s17883-SSR18	51.95%, 48.04%	1512, 1398	0%, 0%
93	s180124	148	9e-05	1	s180124-SSR25	1	148	0.6148
94	s183915	603	0.00037	1	s183915-SSR15	1	603	0.519
95	s185259	164	0.0001	2	s185259-SSR12, s185259-SSR9	53.04%, 46.95%	87, 77	100%, 100%
96	s18879	0	0	0
97	s197735	341	0.00021	1	s197735-SSR9	1	341	0
98	s198606	3016	0.00189	1	s198606-SSR9	1	3016	1
99	s205352	1916	0.0012	1	s205352-SSR12	1	1916	0
100	s207513	1518	0.00095	2	s207513-SSR12, s207513-SSR8	51.58%, 48.41%	783, 735	100%, 0%
101	s207831	2165	0.00136	2	s207831-SSR16, s207831-SSR12	55.01%, 44.98%	1191, 974	100%, 0%
102	s208523	1122	0.0007	1	s208523-SSR12	1	1122	1
103	s208746	1021	0.00064	2	s208746-SSR30, s208746-SSR35	92.85%, 7.149%	948, 73	100%, 100%
104	s209981	1999	0.00125	2	s209981-SSR27, s209981-SSR24	82.14%, 17.85%	1642, 357	100%, 0%
105	s216165	309	0.00019	1	s216165-SSR30	1	309	0
106	s21739	12	0	1	s21739-SSR9	1	12	1
107	s220390	0	0	0
108	s223396	3799	0.00239	1	s223396-SSR15	1	3799	0.4419
109	s230423	3370	0.00212	2	s230423-SSR15, s230423-SSR12	52.07%, 47.92%	1755, 1615	0%, 100%
110	s23814	1474	0.00092	2	s23814-SSR9, s23814-SSR18	61.53%, 38.46%	907, 567	0%, 0%
111	s242344	17	1e-05	1	s242344-SSR9	1	17	0
112	s243978	1640	0.00103	1	s243978-SSR12	1	1640	1
113	s249272	3042	0.00191	1	s249272-SSR21	1	3042	0.5032
114	s255773	180	0.00011	1	s255773-SSR0	1	180	0
115	s255794	0	0	0
116	s256663	69	4e-05	1	s256663-SSR6	1	69	0
117	s256673	187	0.00011	2	s256673-SSR12, s256673-SSR15	90.90%, 9.090%	170, 17	100%, 100%
118	s256688	2288	0.00143	2	s256688-SSR18, s256688-SSR24	51.70%, 48.29%	1183, 1105	0%, 100%
119	s257671	2659	0.00167	1	s257671-SSR9	1	2659	0
120	s258878	2161	0.00135	2	s258878-SSR9, s258878-SSR6	56.17%, 43.82%	1214, 947	100%, 100%
121	s261077	1706	0.00107	2	s261077-SSR21, s261077-SSR18	56.74%, 43.25%	968, 738	0%, 12.05%
122	s264343	37	2e-05	2	s264343-SSR15, s264343-SSR21	56.75%, 43.24%	21, 16	100%, 0%
123	s264347	80	5e-05	2	s264347-SSR15, s264347-SSR9	70%, 30%	56, 24	66.07%, 0%
124	s265373	2213	0.00139	2	s265373-SSR12, s265373-SSR21	53.27%, 46.72%	1179, 1034	24.76%, 0%
125	s26593	2805	0.00176	2	s26593-SSR24, s26593-SSR21	93.65%, 6.345%	2627, 178	0%, 0%
126	s26682	1876	0.00118	2	s26682-SSR15, s26682-SSR25	54.26%, 45.73%	1018, 858	0%, 0%
127	s282049	90	5e-05	1	s282049-SSR18	1	90	0
128	s282988	1548	0.00097	1	s282988-SSR12	1	1548	1
129	s282991	488	0.0003	2	s282991-SSR12, s282991-SSR15	62.70%, 37.29%	306, 182	0%, 0%
130	s284563	412	0.00025	2	s284563-SSR21, s284563-SSR18	53.64%, 46.35%	221, 191	100%, 0%
131	s291054	1557	0.00097	1	s291054-SSR20	1	1557	1
132	s292450	539	0.00033	1	s292450-SSR16	1	539	0
133	s292970	0	0	0
134	s293291	2484	0.00156	1	s293291-SSR20	1	2484	0
135	s293944	0	0	0
136	s295894	2984	0.00187	2	s295894-SSR25, s295894-SSR15	51.70%, 48.29%	1543, 1441	100%, 0%
137	s296136	102	6e-05	1	s296136-SSR15	1	102	1
138	s296336	3850	0.00242	2	s296336-SSR15, s296336-SSR20	51.06%, 48.93%	1966, 1884	100%, 100%
139	s307826	0	0	0
140	s31084	1017	0.00064	1	s31084-SSR18	1	1017	1
141	s312570	755	0.00047	2	s312570-SSR9, s312570-SSR12	54.96%, 45.03%	415, 340	100%, 0%
142	s313842	2541	0.00159	1	s313842-SSR9	1	2541	1
143	s313852	53	3e-05	2	s313852-SSR12, s313852-SSR18	60.37%, 39.62%	32, 21	0%, 100%
144	s317178	2594	0.00163	2	s317178-SSR15, s317178-SSR18	94.87%, 5.127%	2461, 133	100%, 100%
145	s317181	1342	0.00084	2	s317181-SSR21, s317181-SSR27	75.33%, 24.66%	1011, 331	100%, 100%
146	s317563	1921	0.0012	1	s317563-SSR9	1	1921	1
147	s317720	0	0	0
148	s345640	1857	0.00116	1	s345640-SSR18	1	1857	0
149	s347118	0	0	0
150	s347169	0	0	0
151	s347218	1613	0.00101	2	s347218-SSR18, s347218-SSR15	94.54%, 5.455%	1525, 88	100%, 100%
152	s349159	0	0	0
153	s354492	2987	0.00187	1	s354492-SSR18	1	2987	1
154	s356228	2409	0.00151	1	s356228-SSR9	1	2409	1
155	s362342	41	2e-05	1	s362342-SSR15	1	41	1
156	s363421	1196	0.00075	1	s363421-SSR9	1	1196	1
157	s363819	1174	0.00073	2	s363819-SSR21, s363819-SSR18	93.95%, 6.047%	1103, 71	0%, 0%
158	s366656	1635	0.00102	1	s366656-SSR15	1	1635	0
159	s369906	91	5e-05	1	s369906-SSR9	1	91	1
160	s370117	1503	0.00094	2	s370117-SSR21, s370117-SSR24	54.75%, 45.24%	823, 680	0%, 0%
161	s373149	2131	0.00134	2	s373149-SSR15, s373149-SSR21	57.90%, 42.09%	1234, 897	100%, 0%
162	s373164	21	1e-05	1	s373164-SSR21	1	21	1
163	s378951	1924	0.00121	2	s378951-SSR12, s378951-SSR21	89.70%, 10.29%	1726, 198	100%, 0%
164	s379016	2596	0.00163	1	s379016-SSR15	1	2596	1
165	s37957	1928	0.00121	2	s37957-SSR15, s37957-SSR12	50.36%, 49.63%	971, 957	100%, 0%
166	s380881	1367	0.00086	1	s380881-SSR6	1	1367	0
167	s384905	0	0	0
168	s387244	1630	0.00102	1	s387244-SSR21	1	1630	0.1963
169	s390474	547	0.00034	1	s390474-SSR39	1	547	1
170	s403319	2117	0.00133	3	s403319-SSR27, s403319-SSR33, s403319-SSR15	62.39%, 29.47%, 8.124%	1321, 624, 172	100%, 0%, 100%
171	s4121	0	0	0
172	s414594	408	0.00025	2	s414594-SSR21, s414594-SSR18	51.22%, 48.77%	209, 199	100%, 100%
173	s421403	1995	0.00125	1	s421403-SSR15	1	1995	1
174	s421431	1856	0.00116	2	s421431-SSR18, s421431-SSR9	51.07%, 48.92%	948, 908	100%, 100%
175	s423645	1382	0.00086	2	s423645-SSR20, s423645-SSR8	81.98%, 18.01%	1133, 249	100%, 0%
176	s424763	298	0.00018	1	s424763-SSR16	1	298	1
177	s425306	0	0	0
178	s425466	1606	0.00101	1	s425466-SSR12	1	1606	0
179	s426147	1203	0.00075	1	s426147-SSR16	1	1203	1
180	s426716	1092	0.00068	1	s426716-SSR12	1	1092	0
181	s426841	0	0	0
182	s426991	4759	0.00299	2	s426991-SSR20, s426991-SSR16	53.96%, 46.03%	2568, 2191	0%, 100%
183	s427582	665	0.00041	1	s427582-SSR0	1	665	0
184	s428893	0	0	0
185	s429779	0	0	0
186	s431370	1298	0.00081	1	s431370-SSR16	1	1298	0.7989
187	s431551	0	0	0
188	s431948	660	0.00041	2	s431948-SSR15, s431948-SSR30	52.57%, 47.42%	347, 313	0%, 0%
189	s432065	2925	0.00184	2	s432065-SSR15, s432065-SSR20	50.46%, 49.53%	1476, 1449	100%, 100%
190	s432283	586	0.00036	1	s432283-SSR10	1	586	0
191	s432552	1254	0.00078	1	s432552-SSR20	1	1254	0
192	s432932	103	6e-05	1	s432932-SSR15	1	103	0.7572
193	s433896	1956	0.00123	2	s433896-SSR10, s433896-SSR20	51.07%, 48.92%	999, 957	0%, 0%
194	s434239	93	5e-05	1	s434239-SSR33	1	93	1
195	s441834	635	0.00039	3	s441834-SSR36, s441834-SSR15, s441834-SSR33	74.80%, 19.21%, 5.984%	475, 122, 38	72%, 0%, 100%
196	s449820	4344	0.00273	2	s449820-SSR15, s449820-SSR18	55.34%, 44.65%	2404, 1940	100%, 100%
197	s449883	37	2e-05	1	s449883-SSR9	1	37	1
198	s451278	2366	0.00148	1	s451278-SSR12	1	2366	0
199	s455201	242	0.00015	2	s455201-SSR12, s455201-SSR9	61.98%, 38.01%	150, 92	76%, 100%
200	s457102	1090	0.00068	2	s457102-SSR21, s457102-SSR24	93.11%, 6.880%	1015, 75	100%, 100%
201	s458903	82	5e-05	1	s458903-SSR9	1	82	0
202	s458918	0	0	0
203	s459130	0	0	0
204	s45937X	1226	0.00077	1	s45937X-SSR16	1	1226	1
205	s46124	24	1e-05	1	s46124-SSR5	1	24	0
206	s462535	12	0	1	s462535-SSR9	1	12	1
207	s465267	2700	0.00169	1	s465267-SSR15	1	2700	0
208	s470006	2838	0.00178	2	s470006-SSR18, s470006-SSR21	53.73%, 46.26%	1525, 1313	100%, 57.42%
209	s471963	0	0	0
210	s472003	483	0.0003	1	s472003-SSR21	1	483	0
211	s482837	2083	0.00131	2	s482837-SSR9, s482837-SSR18	50.02%, 49.97%	1042, 1041	0%, 0%
212	s485230	1305	0.00082	1	s485230-SSR18	1	1305	0
213	s485933	969	0.0006	2	s485933-SSR12, s485933-SSR24	54.48%, 45.51%	528, 441	0%, 0%
214	s48611	105	6e-05	2	s48611-SSR18, s48611-SSR21	84.76%, 15.23%	89, 16	0%, 0%
215	s488751	947	0.00059	2	s488751-SSR12, s488751-SSR15	52.69%, 47.30%	499, 448	100%, 0%
216	s490622	3030	0.0019	1	s490622-SSR12	1	3030	0.4379
217	s494111	3160	0.00198	1	s494111-SSR12	1	3160	1
218	s498481	1102	0.00069	1	s498481-SSR27	1	1102	0
219	s499955	2017	0.00126	2	s499955-SSR21, s499955-SSR9	52.55%, 47.44%	1060, 957	0%, 100%
220	s502720	145	9e-05	1	s502720-SSR15	1	145	1
221	s502723	1081	0.00068	1	s502723-SSR15	1	1081	1
222	s502726	334	0.00021	1	s502726-SSR15	1	334	1
223	s5061	276	0.00017	2	s5061-SSR24, s5061-SSR15	57.24%, 42.75%	158, 118	0%, 0%
224	s506734	0	0	0
225	s507636	0	0	0
226	s507640	1575	0.00099	2	s507640-SSR15, s507640-SSR18	62.85%, 37.14%	990, 585	100%, 0%
227	s508769	3271	0.00205	2	s508769-SSR12, s508769-SSR9	56.03%, 43.96%	1833, 1438	100%, 0%
228	s50915	3531	0.00222	1	s50915-SSR20	1	3531	0.5581
229	s512722	0	0	0
230	s513474	0	0	0
231	s514357	563	0.00035	1	s514357-SSR15	1	563	0.5896
232	s514368	1034	0.00065	1	s514368-SSR15	1	1034	0
233	s515657	1346	0.00084	1	s515657-SSR12	1	1346	0
234	s5201	630	0.00039	1	s5201-SSR12	1	630	0
235	s522352	1114	0.0007	1	s522352-SSR18	1	1114	1
236	s52968	2455	0.00154	2	s52968-SSR16, s52968-SSR24	58.65%, 41.34%	1440, 1015	100%, 100%
237	s552924	428	0.00026	2	s552924-SSR15, s552924-SSR18	51.16%, 48.83%	219, 209	100%, 100%
238	s552982	0	0	0
239	s553327	619	0.00038	1	s553327-SSR18	1	619	0.5153
240	s557938	0	0	0
241	s557981	2240	0.0014	2	s557981-SSR12, s557981-SSR20	51.11%, 48.88%	1145, 1095	100%, 100%
242	s558408	2748	0.00172	2	s558408-SSR20, s558408-SSR12	51.78%, 48.21%	1423, 1325	0%, 100%
243	s558721	0	0	0
244	s559096	995	0.00062	1	s559096-SSR8	1	995	0
245	s559159	4692	0.00295	1	s559159-SSR12	1	4692	0
246	s560098	487	0.0003	1	s560098-SSR16	1	487	1
247	s560880	1508	0.00094	1	s560880-SSR12	1	1508	0
248	s561072	191	0.00012	1	s561072-SSR12	1	191	1
249	s561449	3574	0.00224	2	s561449-SSR20, s561449-SSR24	50%, 50%	1787, 1787	0%, 76.72%
250	s562354	433	0.00027	2	s562354-SSR16, s562354-SSR12	79.44%, 20.55%	344, 89	100%, 0%
251	s562415	78	4e-05	2	s562415-SSR16, s562415-SSR24	53.84%, 46.15%	42, 36	0%, 0%
252	s563	1942	0.00122	2	s563-SSR25, s563-SSR30	52.98%, 47.01%	1029, 913	0%, 0%
253	s563031	3251	0.00204	2	s563031-SSR16, s563031-SSR12	53.15%, 46.84%	1728, 1523	100%, 0%
254	s563307	504	0.00031	2	s563307-SSR8, s563307-SSR12	61.11%, 38.88%	308, 196	100%, 100%
255	s563476	1323	0.00083	1	s563476-SSR12	1	1323	1
256	s565129	787	0.00049	1	s565129-SSR20	1	787	1
257	s565421	1606	0.00101	1	s565421-SSR30	1	1606	1
258	s565633	171	0.0001	1	s565633-SSR20	1	171	1
259	s565674	0	0	0
260	s565846	1485	0.00093	1	s565846-SSR20	1	1485	1
261	s565960	11	0	1	s565960-SSR15	1	11	1
262	s566300	0	0	0
263	s566749	2436	0.00153	1	s566749-SSR15	1	2436	0
264	s567271	0	0	0
265	s567690	968	0.0006	1	s567690-SSR25	1	968	0.5196
266	s567706	2311	0.00145	1	s567706-SSR25	1	2311	1
267	s5729	1870	0.00117	2	s5729-SSR10, s5729-SSR15	51.60%, 48.39%	965, 905	0%, 0%
268	s574994	52	3e-05	1	s574994-SSR18	1	52	1
269	s592545	2637	0.00165	1	s592545-SSR18	1	2637	1
270	s600659	55	3e-05	2	s600659-SSR12, s600659-SSR27	76.36%, 23.63%	42, 13	0%, 100%
271	s605279	2517	0.00158	2	s605279-SSR21, s605279-SSR24	53.31%, 46.68%	1342, 1175	0%, 100%
272	s607802	1064	0.00066	2	s607802-SSR15, s607802-SSR18	61.74%, 38.25%	657, 407	75.49%, 0%
273	s621564	1063	0.00066	1	s621564-SSR18	1	1063	1
274	s624168	464	0.00029	1	s624168-SSR18	1	464	1
275	s625293	2571	0.00161	2	s625293-SSR12, s625293-SSR6	52.00%, 47.99%	1337, 1234	100%, 0%
276	s625360	166	0.0001	2	s625360-SSR12, s625360-SSR3	64.45%, 35.54%	107, 59	0%, 0%
277	s625659	1399	0.00088	1	s625659-SSR12	1	1399	0
278	s626333	2754	0.00173	2	s626333-SSR6, s626333-SSR12	50.79%, 49.20%	1399, 1355	0%, 53.06%
279	s627116	229	0.00014	1	s627116-SSR9	1	229	1
280	s628156	1257	0.00079	1	s628156-SSR9	1	1257	1
281	s629348	2646	0.00166	1	s629348-SSR15	1	2646	1
282	s629356	966	0.0006	1	s629356-SSR21	1	966	1
283	s631716	357	0.00022	2	s631716-SSR12, s631716-SSR15	51.82%, 48.17%	185, 172	0%, 0%
284	s631898	1938	0.00121	1	s631898-SSR21	1	1938	0
285	s634868	2188	0.00137	1	s634868-SSR15	1	2188	1
286	s642265	1581	0.00099	2	s642265-SSR12, s642265-SSR15	58.19%, 41.80%	920, 661	100%, 0%
287	s642349	180	0.00011	2	s642349-SSR27, s642349-SSR21	50.55%, 49.44%	91, 89	17.58%, 0%
288	s642745	3119	0.00196	1	s642745-SSR6	1	3119	0
289	s6496	0	0	0
290	s654558	2427	0.00152	2	s654558-SSR12, s654558-SSR15	52.61%, 47.38%	1277, 1150	0%, 0%
291	s6567	0	0	0
292	s657594	3390	0.00213	1	s657594-SSR9	1	3390	1
293	s663114	3097	0.00194	2	s663114-SSR12, s663114-SSR16	55.37%, 44.62%	1715, 1382	100%, 0%
294	s663532	63	3e-05	2	s663532-SSR20, s663532-SSR24	50.79%, 49.20%	32, 31	100%, 0%
295	s665935	2827	0.00177	2	s665935-SSR12, s665935-SSR16	88.43%, 11.56%	2500, 327	100%, 0%
296	s669058	178	0.00011	1	s669058-SSR16	1	178	1
297	s669181	73	4e-05	1	s669181-SSR12	1	73	1
298	s669984	39	2e-05	1	s669984-SSR20	1	39	1
299	s670373	1467	0.00092	1	s670373-SSR20	1	1467	1
300	s670915	1376	0.00086	2	s670915-SSR20, s670915-SSR15	93.31%, 6.686%	1284, 92	0%, 100%
301	s671205	3429	0.00215	1	s671205-SSR10	1	3429	0
302	s671352	62	3e-05	1	s671352-SSR15	1	62	1
303	s671420	0	0	0
304	s677195	0	0	0
305	s679430	0	0	0
306	s681224	0	0	0
307	s682632	0	0	0
308	s682725	3985	0.0025	2	s682725-SSR15, s682725-SSR12	56.21%, 43.78%	2240, 1745	100%, 0%
309	s688343	833	0.00052	1	s688343-SSR15	1	833	1
310	s691405	0	0	0
311	s691451	1484	0.00093	1	s691451-SSR15	1	1484	0
312	s692859	704	0.00044	1	s692859-SSR9	1	704	0.7556
313	s694072	226	0.00014	3	s694072-SSR63, s694072-SSR60, s694072-SSR18	53.53%, 26.10%, 20.35%	121, 59, 46	19.83%, 59.32%, 100%
314	s703896	770	0.00048	2	s703896-SSR27, s703896-SSR12	63.50%, 36.49%	489, 281	0%, 100%
315	s705952	0	0	0
316	s705980	831	0.00052	2	s705980-SSR15, s705980-SSR18	54.87%, 45.12%	456, 375	57.89%, 76.53%
317	s711771	842	0.00052	2	s711771-SSR9, s711771-SSR21	65.08%, 34.91%	548, 294	0%, 0%
318	s714854	1373	0.00086	1	s714854-SSR15	1	1373	0
319	s715172	66	4e-05	3	s715172-SSR21, s715172-SSR3, s715172-SSR15	43.93%, 28.78%, 27.27%	29, 19, 18	100%, 0%, 0%
320	s718256	1888	0.00118	3	s718256-SSR12, s718256-SSR21, s718256-SSR18	55.82%, 33.36%, 10.80%	1054, 630, 204	66.22%, 100%, 0%
321	s718700	1441	0.0009	2	s718700-SSR12, s718700-SSR9	52.74%, 47.25%	760, 681	100%, 0%
322	s720391	905	0.00056	1	s720391-SSR12	1	905	1
323	s720485	1347	0.00084	1	s720485-SSR15	1	1347	0.5924
324	s720502	1790	0.00112	3	s720502-SSR12, s720502-SSR18, s720502-SSR15	48.71%, 44.80%, 6.480%	872, 802, 116	0%, 0%, 100%
325	s721202	773	0.00048	2	s721202-SSR18, s721202-SSR21	54.98%, 45.01%	425, 348	100%, 100%
326	s723829	1348	0.00084	2	s723829-SSR12, s723829-SSR18	55.19%, 44.80%	744, 604	0%, 0%
327	s732982	3071	0.00193	2	s732982-SSR12, s732982-SSR9	52.55%, 47.44%	1614, 1457	100%, 0%
328	s732990	2085	0.00131	2	s732990-SSR27, s732990-SSR24	56.01%, 43.98%	1168, 917	12.41%, 0%
329	s735337	1264	0.00079	1	s735337-SSR9	1	1264	1
330	s737017	750	0.00047	1	s737017-SSR18	1	750	1
331	s738792	1241	0.00078	2	s738792-SSR15, s738792-SSR9	94.43%, 5.560%	1172, 69	0%, 0%
332	s740066	2953	0.00185	2	s740066-SSR18, s740066-SSR9	51.64%, 48.35%	1525, 1428	100%, 100%
333	s740253	1812	0.00114	2	s740253-SSR9, s740253-SSR18	51.37%, 48.62%	931, 881	100%, 0%
334	s744336	0	0	0
335	s746617	15	0	1	s746617-SSR12	1	15	0
336	s746628	1598	0.001	1	s746628-SSR18	1	1598	1
337	s756421	1775	0.00111	1	s756421-SSR12	1	1775	0
338	s758379	0	0	0
339	s765714	1462	0.00092	3	s765714-SSR12, s765714-SSR18, s765714-SSR15	57.38%, 36.66%, 5.950%	839, 536, 87	0%, 0%, 100%
340	s774938	1130	0.00071	2	s774938-SSR12, s774938-SSR15	52.56%, 47.43%	594, 536	100%, 0%
341	s778537	2490	0.00156	2	s778537-SSR18, s778537-SSR12	51.24%, 48.75%	1276, 1214	100%, 0%
342	s780538	23	1e-05	1	s780538-SSR6	1	23	0
343	s780629	0	0	0
344	s780657	1591	0.001	1	s780657-SSR18	1	1591	0
345	s783699	61	3e-05	1	s783699-SSR12	1	61	1
346	s784949	990	0.00062	2	s784949-SSR27, s784949-SSR24	87.17%, 12.82%	863, 127	0%, 0%
347	s784954	1180	0.00074	1	s784954-SSR18	1	1180	0.7313
348	s787661	1913	0.0012	1	s787661-SSR12	1	1913	1
349	s787928	2934	0.00184	1	s787928-SSR24	1	2934	1
350	s789477	0	0	0
351	s790646	2149	0.00135	2	s790646-SSR20, s790646-SSR16	55.14%, 44.85%	1185, 964	100%, 100%
352	s792126	844	0.00053	2	s792126-SSR20, s792126-SSR16	51.42%, 48.57%	434, 410	100%, 100%
353	s792483	140	8e-05	1	s792483-SSR12	1	140	0
354	s792490	38	2e-05	1	s792490-SSR4	1	38	0
355	s793288	1408	0.00088	1	s793288-SSR20	1	1408	0
356	s793710	4173	0.00262	2	s793710-SSR24, s793710-SSR20	52.33%, 47.66%	2184, 1989	100%, 100%
357	s794497	0	0	0
358	s794580	714	0.00044	1	s794580-SSR20	1	714	0
359	s794804	2911	0.00183	1	s794804-SSR20	1	2911	1
360	s795376	0	0	0
361	s796780	3199	0.00201	2	s796780-SSR20, s796780-SSR10	94.18%, 5.814%	3013, 186	0%, 100%
362	s796797	10	0	1	s796797-SSR10	1	10	0
363	s796946	1852	0.00116	1	s796946-SSR20	1	1852	1
364	s797065	0	0	0
365	s797256	2347	0.00147	1	s797256-SSR10	1	2347	0
366	s797348	2173	0.00136	1	s797348-SSR5	1	2173	0.7901
367	s797586	1324	0.00083	1	s797586-SSR20	1	1324	1
368	s797620	304	0.00019	1	s797620-SSR15	1	304	0.2368
369	s798159	1244	0.00078	1	s798159-SSR15	1	1244	1
370	s798171	127	7e-05	1	s798171-SSR20	1	127	1
371	s798329	1350	0.00084	1	s798329-SSR15	1	1350	1
372	s798455	31	1e-05	1	s798455-SSR15	1	31	0.4516
373	s798464	1066	0.00067	1	s798464-SSR20	1	1066	0
374	s809687	144	9e-05	1	s809687-SSR18	1	144	0
375	s813086	1654	0.00104	1	s813086-SSR9	1	1654	1
376	s813416	99	6e-05	2	s813416-SSR18, s813416-SSR12	58.58%, 41.41%	58, 41	100%, 0%
377	s820854	2694	0.00169	2	s820854-SSR18, s820854-SSR12	51.44%, 48.55%	1386, 1308	0%, 0%
378	s827114	412	0.00025	2	s827114-SSR9, s827114-SSR18	67.47%, 32.52%	278, 134	0%, 100%
379	s834453	3072	0.00193	2	s834453-SSR12, s834453-SSR15	54.78%, 45.21%	1683, 1389	0%, 0%
380	s834462	0	0	0
381	s838195	2846	0.00179	2	s838195-SSR3, s838195-SSR9	51.72%, 48.27%	1472, 1374	0%, 79.47%
382	s838417	170	0.0001	2	s838417-SSR12, s838417-SSR9	66.47%, 33.52%	113, 57	0%, 0%
383	s842294	0	0	0
384	s849653	0	0	0
385	s850590	2346	0.00147	2	s850590-SSR15, s850590-SSR18	57.80%, 42.19%	1356, 990	0%, 0%
386	s850599	104	6e-05	1	s850599-SSR12	1	104	1
387	s850637	0	0	0
388	s850647	1879	0.00118	2	s850647-SSR18, s850647-SSR21	54.60%, 45.39%	1026, 853	0%, 0%
389	s852985	729	0.00045	1	s852985-SSR9	1	729	1
390	s855687	2768	0.00174	1	s855687-SSR12	1	2768	0
391	s855900	921	0.00057	1	s855900-SSR9	1	921	1
392	s856879	1069	0.00067	2	s856879-SSR12, s856879-SSR15	52.38%, 47.61%	560, 509	100%, 100%
393	s863141	0	0	0
394	s868018	1660	0.00104	1	s868018-SSR15	1	1660	1
395	s868154	1771	0.00111	2	s868154-SSR9, s868154-SSR15	52.06%, 47.93%	922, 849	100%, 100%
396	s87719	589	0.00037	1	s87719-SSR20	1	589	0.5908
397	s878046	1718	0.00108	1	s878046-SSR18	1	1718	0
398	s885396	3387	0.00213	2	s885396-SSR12, s885396-SSR15	56.33%, 43.66%	1908, 1479	0%, 0%
399	s886883	1342	0.00084	2	s886883-SSR18, s886883-SSR21	54.09%, 45.90%	726, 616	100%, 0%
400	s887850	3286	0.00206	2	s887850-SSR8, s887850-SSR20	50.82%, 49.17%	1670, 1616	0%, 100%
401	s888759	541	0.00034	1	s888759-SSR20	1	541	1
402	s889083	1668	0.00104	1	s889083-SSR16	1	1668	1
403	s889327	2385	0.0015	1	s889327-SSR24	1	2385	1
404	s890320	0	0	0
405	s890428	0	0	0
406	s890539	300	0.00018	2	s890539-SSR16, s890539-SSR12	57%, 43%	171, 129	0%, 100%
407	s890655	824	0.00051	2	s890655-SSR20, s890655-SSR12	50.48%, 49.51%	416, 408	0%, 77.94%
408	s890982	934	0.00058	1	s890982-SSR24	1	934	0
409	s891545	0	0	0
410	s89189	1492	0.00093	1	s89189-SSR12	1	1492	1
411	s893539	568	0.00035	1	s893539-SSR32	1	568	1
412	s894764	1110	0.00069	1	s894764-SSR20	1	1110	0
413	s894876	1291	0.00081	1	s894876-SSR5	1	1291	0
414	s894890	55	3e-05	1	s894890-SSR5	1	55	0
415	s895099	3763	0.00236	2	s895099-SSR20, s895099-SSR15	50.99%, 49.00%	1919, 1844	100%, 100%
416	s895233	1566	0.00098	1	s895233-SSR15	1	1566	1
417	s895260	3257	0.00204	2	s895260-SSR15, s895260-SSR20	52.84%, 47.15%	1721, 1536	0%, 0%
418	s895414	192	0.00012	2	s895414-SSR15, s895414-SSR5	54.16%, 45.83%	104, 88	100%, 0%
419	s895640	0	0	0
420	s8961	391	0.00024	2	s8961-SSR20, s8961-SSR12	56.01%, 43.98%	219, 172	100%, 100%
421	s898387	3066	0.00192	1	s898387-SSR9	1	3066	0.3838
422	s899365	1332	0.00083	1	s899365-SSR15	1	1332	0
423	s899955	3729	0.00234	2	s899955-SSR15, s899955-SSR12	53.12%, 46.87%	1981, 1748	79.90%, 100%
424	s903751	2622	0.00165	3	s903751-SSR24, s903751-SSR18, s903751-SSR27	46.41%, 45.72%, 7.856%	1217, 1199, 206	0%, 0%, 100%
425	s909166	3720	0.00234	2	s909166-SSR18, s909166-SSR12	50.24%, 49.75%	1869, 1851	100%, 0%
426	s911596	1939	0.00122	2	s911596-SSR18, s911596-SSR12	50.07%, 49.92%	971, 968	0%, 0%
427	s911626	0	0	0
428	s920088	1059	0.00066	1	s920088-SSR18	1	1059	0
429	s922742	2064	0.00129	1	s922742-SSR6	1	2064	0
430	s923531	0	0	0
431	s923634	0	0	0
432	s92527	1185	0.00074	1	s92527-SSR16	1	1185	0
433	s926584	0	0	0
434	s927782	1110	0.00069	2	s927782-SSR12, s927782-SSR27	85.67%, 14.32%	951, 159	0%, 0%
435	s930900	1469	0.00092	2	s930900-SSR18, s930900-SSR15	54.73%, 45.26%	804, 665	0%, 0%
436	s93347	3041	0.00191	1	s93347-SSR12	1	3041	0
437	s933743	1759	0.0011	2	s933743-SSR12, s933743-SSR18	56.45%, 43.54%	993, 766	100%, 0%
438	s939314	194	0.00012	2	s939314-SSR24, s939314-SSR21	52.06%, 47.93%	101, 93	0%, 100%
439	s945463	3263	0.00205	2	s945463-SSR9, s945463-SSR3	51.76%, 48.23%	1689, 1574	0%, 0%
440	s948307	458	0.00028	2	s948307-SSR18, s948307-SSR15	63.97%, 36.02%	293, 165	0%, 0%
441	s948319	77	4e-05	1	s948319-SSR12	1	77	1
442	s952023	2784	0.00175	2	s952023-SSR15, s952023-SSR21	55.78%, 44.21%	1553, 1231	0%, 0%
443	s954303	518	0.00032	1	s954303-SSR12	1	518	0
444	s955996	0	0	0
445	s957109	35	2e-05	1	s957109-SSR12	1	35	1
446	s957181	0	0	0
447	s958254	46	2e-05	1	s958254-SSR18	1	46	1
448	s958544	17	1e-05	1	s958544-SSR12	1	17	1
449	s958562	1979	0.00124	1	s958562-SSR12	1	1979	0
450	s959810	2222	0.00139	1	s959810-SSR15	1	2222	0
451	s961128	0	0	0
452	s969293	3941	0.00248	2	s969293-SSR15, s969293-SSR9	56.15%, 43.84%	2213, 1728	100%, 65.68%
453	s970012	98	6e-05	2	s970012-SSR21, s970012-SSR30	65.30%, 34.69%	64, 34	0%, 100%
454	s989537	3685	0.00231	2	s989537-SSR20, s989537-SSR12	69.25%, 30.74%	2552, 1133	100%, 0%
455	s991015	3480	0.00218	2	s991015-SSR20, s991015-SSR16	92.5%, 7.5%	3219, 261	100%, 100%
456	s991188	2893	0.00182	2	s991188-SSR20, s991188-SSR24	63.01%, 36.98%	1823, 1070	78.55%, 59.81%
457	s991588	902	0.00056	1	s991588-SSR28	1	902	0.7328
458	s991714	1330	0.00083	1	s991714-SSR20	1	1330	1
459	s992385	3119	0.00196	2	s992385-SSR16, s992385-SSR20	54.05%, 45.94%	1686, 1433	0%, 100%
460	s992750	0	0	0
461	s992851	1616	0.00101	2	s992851-SSR16, s992851-SSR20	55.50%, 44.49%	897, 719	0%, 0%
462	s993465	1625	0.00102	1	s993465-SSR12	1	1625	0.6104
463	s994429	2896	0.00182	2	s994429-SSR8, s994429-SSR12	50.62%, 49.37%	1466, 1430	0%, 0%
464	s994494	2101	0.00132	2	s994494-SSR12, s994494-SSR8	52.30%, 47.69%	1099, 1002	79.43%, 0%
465	s994869	602	0.00037	1	s994869-SSR16	1	602	0.3521
466	s996733	131	8e-05	1	s996733-SSR15	1	131	1
467	s996830	1064	0.00066	1	s996830-SSR15	1	1064	0.733
468	s996971	1422	0.00089	1	s996971-SSR20	1	1422	0.7039
469	s997078	0	0	0
470	s997242	2472	0.00155	1	s997242-SSR25	1	2472	1
471	s997335	1274	0.0008	2	s997335-SSR20, s997335-SSR25	52.90%, 47.09%	674, 600	100%, 100%
472	s997499	2238	0.0014	2	s997499-SSR20, s997499-SSR15	56.70%, 43.29%	1269, 969	100%, 0%
473	s997585	2039	0.00128	1	s997585-SSR15	1	2039	0.3967
474	s997640	209	0.00013	1	s997640-SSR15	1	209	0
475	s997741	1687	0.00106	1	s997741-SSR15	1	1687	0
476	s997901	3831	0.00241	2	s997901-SSR25, s997901-SSR15	50.40%, 49.59%	1931, 1900	100%, 100%
477	s998431	987	0.00062	2	s998431-SSR0, s998431-SSR9	92.19%, 7.801%	910, 77	0%, 100%
478	s998792	28	1e-05	1	s998792-SSR9	1	28	1
479	Unknown	982488	0.6182	NA	NA	NA	NA	NA
